# Supplementary material for: The impact of agency on time and risk preferences
Source: Nat Commun. 2020 May 29;11:2665. doi: 10.1038/s41467-020-16440-0 (PMC7260199; doi:10.1038/s41467-020-16440-0)
Supplement: Supplementary file 4 — Supplementary Data 1 [file 41467_2020_16440_MOESM4_ESM.xlsx]

## Sheet: Sheet1
treatment	agency	no_agency	control	score1	score2	rand1to15	rand_time_chosen	total_imm_earnings	earlier_earnings_realized	later_earnings_realized	chose_to_get_more_time	angry	sad	happy	empowered	token_today_a	token_1wk_a	token_1wk_b	token_2wks_b	time_comprehension	risk_averse1	risk_averse2	risk_averse3	risk_averse4	enough_time	female	race	english	student	income
agency	1	0	0	6	7	10	2	0.52	0	0.3	0	5	4	1	1	0	100	0	100	2	1	1	1	1	1	0	1	1	0	2
agency	1	0	0	8	6	8	2	0.56	0.08	0.18	0	2	2	4	4	10	90	40	60	2	1	0	0	1	3	0	1	1	0	2
agency	1	0	0	4	8	5	1	0.73	0	0.3	0	4	3	2	3	0	100	0	100	3	1	0	1	0	2	0	3	1	0	3
agency	1	0	0	10	10	15	2	0.6	0	0.3	0	1	1	4	4	0	100	0	100	2	1	1	1	1	2	0	1	1	0	1
agency	1	0	0	9	7	3	1	0.83	0.05	0.225	0	2	2	3	3	25	75	15	85	2	0	1	1	0	2	1	1	1	0	4
agency	1	0	0	7	10	8	1	0.79	0.1	0.15	0	1	1	5	4	50	50	30	70	2	1	1	0	1	4	0	1	1	0	4
agency	1	0	0	6	9	12	1	0.52	0.04	0.24	0	1	1	5	5	20	80	15	85	2	1	0	1	1	4	0	2	1	0	8
agency	1	0	0	8	4	12	1	0.56	0.16	0.06	0	3	1	1	1	80	20	0	100	2	1	0	1	0	4	0	1	1	0	2
agency	1	0	0	10	8	12	1	0.6	0.08	0.18	0	3	3	2	1	40	60	60	40	2	1	1	1	1	1	1	1	1	0	3
agency	1	0	0	11	12	6		0.67			1														3	1	1	1	0	2
agency	1	0	0	10	5	1	1	0.85	0	0.3	0	2	2	4	3	0	100	0	100	2	1	1	0	1	3	0	1	1	0	3
agency	1	0	0	9	5	10	2	0.58	0	0.3	0	3	1	4	1	0	100	0	100	2	1	0	1	0	2	0	1	1	0	4
agency	1	0	0	8	11	15	2	0.56	0	0.3	0	1	1	3	3	0	100	0	100	2	1	0	0	0	3	1	2	1	0	3
agency	1	0	0	11	9	12	2	0.62	0.08	0.18	0	3	2	3	2	30	70	40	60	2	1	0	1	0	1	1	1	1	0	4
agency	1	0	0	8	11	2	2	0.81	0	0.3	0	1	1	3	3	0	100	0	100	2	1	1	1	1	4	0	1	1	0	3
agency	1	0	0	12	9	14	2	0.64	0.05	0.225	0	4	3	2	2	25	75	25	75	2	1	0	1	0	2	0	1	1	0	4
agency	1	0	0	8	9	1	1	0.81	0	0.3	0	3	3	1	1	0	100	0	100	2	0	1	1	0	1	0	1	1	0	4
agency	1	0	0	10	13	8	2	0.85	0	0.3	0	1	1	4	5	0	100	0	100	2	1	1	1	0	3	0	1	1	0	4
agency	1	0	0	8	7	8	1	0.56	0	0.3	0	1	1	3	2	0	100	0	100	2	1	0	0	0	1	0	1	1	0	3
agency	1	0	0	9	11	11	2	0.83	0	0.3	0	2	1	4	4	0	100	0	100	2	0	0	0	0	3	0	1	1	0	4
agency	1	0	0	7	10	3	2	0.79	0.06	0.21	0	1	1	3	3	40	60	30	70	2	1	0	1	0	5	0	1	1	0	3
agency	1	0	0	8	8	1	2	0.81	0	0.3	0	2	2	1	1	0	100	0	100	2	1	0	1	1	1	0	1	1	0	3
agency	1	0	0	11	13	2	1	0.87	0	0.3	0	1	1	4	4	0	100	0	100	2	1	0	1	0	3	0	4	1	0	2
agency	1	0	0	11	10	12	1	0.62	0	0.3	0	1	1	5	4	0	100	0	100	2	0	0	0	0	3	0	1	1	0	7
agency	1	0	0	8	10	14	2	0.56	0	0.3	0	1	2	4	4	0	100	0	100	2	1	0	1	0	3	0	1	1	0	2
agency	1	0	0	11	8	10	1	0.62	0.1	0.15	0	1	1	2	1	50	50	70	30	2	1	0	0	1	3	1	1	1	0	2
agency	1	0	0	6	11	1	2	0.77	0.01	0.285	0	3	1	4	4	10	90	5	95	1	1	0	1	1	3	1	1	1	0	7
agency	1	0	0	10	8	6	2	0.85	0	0.3	0	3	1	2	2	0	100	0	100	2	0	0	1	0	3	0	1	1	0	1
agency	1	0	0	10	9	14	1	0.6	0.1	0.15	0	1	1	3	1	50	50	100	0	3	1	0	1	0	2	1	1	1	0	4
agency	1	0	0	12	7	2	2	0.89	0	0.3	0	1	1	3	3	0	100	0	100	2	1	0	0	0	3	0	2	1	1	1
agency	1	0	0	9	8	13	1	0.58	0	0.3	0	2	3	3	3	0	100	0	100	2	0	0	1	0	3	0	1	1	0	6
agency	1	0	0	8	12	5		0.61			1														3	1	1	1	0	1
agency	1	0	0	10	10	15	2	0.6	0	0.3	0	1	1	1	1	0	100	0	100	2	0	0	0	0	4	0	1	0	0	4
agency	1	0	0	7	2	10	2	0.54	0.02	0.27	0	2	1	3	2	10	90	10	90	2	1	1	1	1	1	1	1	1	0	6
agency	1	0	0	6	9	12	1	0.52	0	0.3	0	1	1	4	2	0	100	0	100	2	1	0	1	0	1	0	1	1	1	2
agency	1	0	0	8	7	14	2	0.56	0.04	0.24	0	1	1	1	1	50	50	20	80	2	1	0	0	0	2	0	1	1	0	4
agency	1	0	0	7	9	15	1	0.54	0.04	0.24	0	3	4	3	4	20	80	15	85	1	1	1	1	1	2	0	1	1	1	1
agency	1	0	0	8	8	11	1	0.56	0.02	0.27	0	1	2	2	2	10	90	5	95	2	1	1	1	0	3	1	1	1	0	6
agency	1	0	0	9	8	3	1	0.83	0	0.3	0	5	1	2	1	0	100	0	100	2	1	0	1	0	1	0	1	1	1	2
agency	1	0	0	11	8	14		0.42			1														3	1	1	1	1	8
agency	1	0	0	10	11	2	1	0.85	0	0.3	0	2	4	1	2	0	100	0	100	2	1	1	1	1	3	1	1	1	0	2
agency	1	0	0	9	7	14	1	0.58	0.02	0.27	0	3	2	2	2	10	90	75	25	2	1	0	1	1	3	1	1	1	0	1
agency	1	0	0	7	8	15	1	0.54	0.04	0.24	0	5	3	1	3	20	80	20	80	3	0	0	0	0	1	1	1	1	0	1
agency	1	0	0	8	7	1	2	0.81	0.02	0.27	0	1	1	1	1	10	90	10	90	2	1	0	1	0	2	0	1	1	0	2
agency	1	0	0	8	11	1	2	0.81	0.04	0.24	0	2	2	2	2	30	70	20	80	2	1	0	1	1	4	0	1	1	1	5
agency	1	0	0	7	8	6	1	0.79	0	0.3	0	1	1	3	1	0	100	0	100	2	1	1	1	0	3	0	1	1	0	3
agency	1	0	0	11	9	8		0.67			1														4	1	2	1	0	5
agency	1	0	0	7	9	15	1	0.54	0.04	0.24	0	1	1	4	4	20	80	20	80	3	1	1	1	1	2	0	1	1	0	2
agency	1	0	0	8	10	1	2	0.81	0.06	0.21	0	1	1	2	2	20	80	30	70	2	0	1	1	1	3	0	1	1	1	1
agency	1	0	0	6	12	6	1	0.77	0.2	0	0	1	1	5	5	100	0	100	0	2	1	1	1	1	3	0	1	1	0	4
agency	1	0	0	6	8	4	1	0.77	0	0.3	0	1	1	3	3	0	100	0	100	2	0	0	1	0	1	1	1	1	1	7
agency	1	0	0	8	9	12	1	0.56	0.12	0.12	0	1	1	3	2	60	40	60	40	2	1	1	1	0	2	0	3	0	0	3
agency	1	0	0	9	11	1	2	0.83	0.12	0.12	0	1	1	3	4	40	60	60	40	2	1	1	1	0	4	0	1	1	0	5
agency	1	0	0	8	7	8	2	0.56	0.1	0.15	0	3	2	3	1	50	50	50	50	2	1	1	1	1	1	0	1	1	0	2
agency	1	0	0	8	7	8	1	0.56	0.1	0.15	0	2	2	2	2	50	50	50	50	3	1	0	1	1	1	1	2	1	1	1
agency	1	0	0	8	10	6	1	0.81	0	0.3	0	1	1	3	1	0	100	0	100	2	1	0	1	0	4	1	1	1		3
agency	1	0	0	11	7	9	1	0.62	0.12	0.12	0	2	1	3	1	60	40	60	40	2	1	1	1	1	3	0	1	1	0	3
agency	1	0	0	11	7	15	2	0.62	0.06	0.21	0	2	2	2	3	50	50	30	70	3	0	1	1	0	2	0	1	1	0	5
agency	1	0	0	10	8	1	2	0.85	0.12	0.12	0	3	1	1	1	50	50	60	40	2	1	1	1	1	1	0	4	1	0	3
agency	1	0	0	4	3	7	1	0.48	0	0.3	0	3	3	3	3	0	100	0	100	2	0	0	0	0	3	0	1	1	0	4
agency	1	0	0	8	4	11	1	0.56	0.04	0.24	0	2	3	4	2	20	80	20	80	2	1	1	0	1	4	1	4	1	0	3
agency	1	0	0	10	8	3	1	0.85	0.02	0.27	0	1	1	3	3	10	90	15	85	2	1	0	1	0	2	1	1	1	0	5
agency	1	0	0	7	8	2	2	0.79	0.1	0.15	0	1	1	4	4	40	60	50	50	3	1	1	1	0	3	1	2	1	0	6
agency	1	0	0	8	8	4	1	0.81	0.04	0.24	0	1	1	5	5	20	80	20	80	2	1	1	1	1	7	0	4	0	1	7
agency	1	0	0	8	6	7	2	0.56	0	0.3	0	2	2	3	2	0	100	0	100	2	1	0	1	1	3	0	1	1	0	5
agency	1	0	0	10	9	15	2	0.6	0	0.3	0	2	3	3	2	0	100	0	100	2	1	1	1	1	2	0	1	1	0	3
agency	1	0	0	7	11	10	2	0.79	0.08	0.18	0	2	2	4	3	60	40	40	60	2	1	0	0	1	1	1	3	1	0	1
agency	1	0	0	8	6	5	2	0.81	0	0.3	0	1	2	4	3	0	100	0	100	2	1	1	1	0	1	1	1	1	1	8
agency	1	0	0	6	6	5	1	0.77	0.02	0.27	0	3	2	2	1	10	90	30	70	2	0	1	0	1	2	1	1	1	0	1
control	0	0	1	11	15	12	2	1.22	0	0.3		1	1	3	3	0	100	0	100	2	1	0	1	0	4	0	2	0	0	2
control	0	0	1	11	12	2	1	1.22	0	0.3		1	1	5	5	0	100	80	20	2	1	1	1	0	7	1	3	1	0	1
control	0	0	1	12	13	14	2	0.74	0	0.3		1	1	4	4	0	100	0	100	2	1	0	1	1	4	0	1	0	0	4
control	0	0	1	13	14	7	1	1.26	0	0.3		1	1	2	1	1	99	1	99	2	1	1	1	1	4	0	1	0	0	2
control	0	0	1	14	14	1	2	1.28	0	0.3		1	1	4	2	0	100	0	100	2	1	1	1	1	7	0	1	1	0	7
control	0	0	1	11	13	4	2	1.22	0	0.3		4	3	2	3	0	100	0	100	2	1	1	1	0	4	1	1	1	0	7
control	0	0	1	1	0	3
control	0	0	1	12	14	6	1	1.24	0	0.3		4	3	2	1		100	0	100	2	1	1	1	1	3	0	1	1	0	7
control	0	0	1	13	11	9	2	1.26	0.12	0.12		2	4	3	1	20	80	60	40	2	1	1	1	1	4	1	1	1	0	3
control	0	0	1	8	13	2	1	1.16	0.1	0.15		1	1	3	3	50	50	5	95	2	1	1	1	0	3	0	1	1	0	6
control	0	0	1	12	13	4	2	1.24	0	0.3		1	1	3	3	0	100	0	100	2	1	1	1	1	4	1	1	1	0	1
control	0	0	1	11	13	13	2	1.22	0	0.3		1	1	3	2	10	90	1	99	2	1	0	1	0	4	0	1	1	0	6
control	0	0	1	12	12	1	1	1.24	0	0.3		2	2	4	3	1	99	1	99	2	1	1	1	0	4	1	2	1	0	4
control	0	0	1	13	15	13	1	1.26	0.1	0.15		1	1	3	3	50	50	50	50	2	1	1	1	1	4	1	5	1	0	3
control	0	0	1	11	12	6	1	1.22	0	0.3		1	1	2	1	0	100	0	100	2	1	1	1	1	7	1	1	1	0	3
control	0	0	1	14	15	14	2	1.28	0	0.3		2	3	4	4	0	100	0	100	2	1	1	1	1	4	1	1	1		7
control	0	0	1	9	15	12	2	1.18	0	0.3		2	1	3	1	0	100	0	100	2	0	0	1	0	4	1	1	1	1	4
control	0	0	1	14	14	15	2	0.78	0.12	0.12		1	2	3	3	50	50	60	40	2	1	0	1	1	6	1	1	1	0	2
control	0	0	1	9	9	1	2	1.18	0.02	0.27		1	1	4	3	5	95	10	90	1	1	1	1	1	4	1	1	1	0	4
control	0	0	1	14	14	7	2	1.28	0	0.3		1	1	4	4	0	100	0	100	2	1	0	1	0	4	1	1	0	0	4
control	0	0	1	13	11	5	1	1.26	0.02	0.27		2	1	3	4	10	90	20	80	2	1	0	1	1	4	0	1	1	0	4
control	0	0	1	12	8	2	1	1.24	0.1	0.15		1	1	5	5	50	50	50	50	2	1	0	1	1	7	0	2	1	1	5
control	0	0	1	12	13	7	2	1.24	0.08	0.18		1	1	5	5	50	50	40	60	3	1	1	1	1	4	1	6	1	0	4
control	0	0	1	4	9	3	1	1.08	0	0.3		4	4	4	3	0	100	0	100	1	1	0	1	0	5	0	4	1	1
control	0	0	1	10	13	5	1	1.2	0	0.3		1	2	3	3	1	99	1	99	2	1	0	1	0	7	0	1	1	0	3
control	0	0	1	10	9	11	1	0.7	0.08	0.18		2	2	3	3	40	60	40	60	2	1	0	1	1	6	0	1	1	0	3
control	0	0	1	13	14	8	1	1.26	0.1	0.15		1	1	4	5	50	50	25	75	2	1	0	1	0	6	1	1	1	1	2
control	0	0	1	12	15	15	1	1.24	0	0.3		1	1	4	5	1	99	5	95	3	1	1	1	0	6	0	1	1		3
control	0	0	1	11	12	14	1	0.72	0	0.3		1	1	5	5	0	100	0	100	2	1	0	1	0	4	1	1	1	0	7
control	0	0	1	15	15	8	2	1.3	0	0.3		1	1	1	1	0	100	0	100	2	0	0	1	0	4	1	1	1	0	4
control	0	0	1	12	10	12	2	0.74	0.12	0.12		3	3	2	2	35	65	60	40	3	1	1	1	0	4	0	1	1	1	3
control	0	0	1	12	12	10	1	1.24	0	0.3		1	1	5	2	0	100	0	100	2	1	0	1	0	5	0	1	1	0	6
control	0	0	1	13	12	13	2	0.76	0.02	0.27		3	2	3	2	10	90	10	90	2	1	1	0	1	5	1	1	1	0	6
control	0	0	1	11	11	1	2	1.22	0.08	0.18		3	2	3	2	30	70	40	60	2	1	1	1	1	5	0	2	1	0	4
control	0	0	1	11	14	10	1	1.22	0	0.3		3	3	3	1	0	100	0	100	2	1	0	1	1	6	0	1	1	0	3
control	0	0	1	9	13	4	1	1.18	0	0.3		1	1	2	1	0	100	0	100	3	1	1	1	1	4	1	1	1	0	2
control	0	0	1	12	15	1	1	1.24	0	0.3		1	1	1	1	0	100	0	100	2	0	0	0	0	4	0	1	1	0	1
control	0	0	1	12	15	3	2	1.24	0	0.3		1	1	3	3	0	100	0	100	2	0	0	1	1	6	0	1	1	0	6
control	0	0	1	11	10	11	1	0.72	0.12	0.12		1	1	3	3	60	40	70	30	2	1	1	0	1	4	0	4	1	0	3
control	0	0	1	11	13	12	1	1.22	0.1	0.15		1	1	3	1	50	50	40	60	2	1	1	1	1	7	1	1	1	0	3
control	0	0	1	11	15	3	2	1.22	0	0.3		3	2	3	3	0	100	0	100	2	1	1	1	1	4	1	1	1	0	3
control	0	0	1	11	14	10	1	1.22	0.04	0.24		1	1	5	5	20	80	45	55	2	1	0	1	0	4	0	1	1	1	4
control	0	0	1	13	12	2	1	1.26	0	0.3		2	2	2	2	0	100	0	100	2	1	1	1	1	1	1	1	1	0	3
control	0	0	1	10	10	9	1	1.2	0	0.3		3	2	4	4	0	100	0	100	2	0	0	0	0	6	0	1	1	0	3
control	0	0	1	13	10	1	2	1.26	0	0.3		4	1	1	1	0	100	0	100	3	1	1	1	1	4	1	2	1	0	3
control	0	0	1	14	13	12	2	1.28	0.1	0.15		1	1	3	2	50	50	50	50	2	0	0	1	0	4	1	1	1	0	3
control	0	0	1	11	13	8	2	1.22	0	0.3		1	1	4	4	0	100	0	100	2	1	1	1	1	4	0	1	1	0	6
control	0	0	1	13	15	13	1	1.26	0.1	0.15		1	1	5	1	50	50	50	50	2	1	0	1	0	4	1	1	1	0	4
control	0	0	1	12	12	10	1	1.24	0	0.3		3	1	4	2	0	100	0	100	2	0	0	0	0	7	0	1	1	0	2
control	0	0	1	10	11	15	2	0.7	0.04	0.24		1	1	3	3	20	80	20	80	2	1	1	1	1	4	1	4	1	0	4
control	0	0	1	12	13	5	2	1.24	0.1	0.15		1	1	3	2	50	50	50	50	2	0	1	1	1	4	0	1	1	0	4
control	0	0	1	9	12	4	1	1.18	0.12	0.12		1	1	4	3	60	40	70	30	1	1	1	1	1	4	1	1	1	0	2
control	0	0	1	7	11	1	2	1.14	0	0.3		1	1	3	2	0	100	0	100	1	1	1	1	0	4	1	4	1	0	4
control	0	0	1	13	13	14	2	0.76	0	0.3		1	1	4	4	0	100	0	100	2	1	0	1	0	4	0	1	1	0	4
control	0	0	1	14	15	6	1	1.28	0	0.3		1	1	3	3	0	100	0	100	3	0	0	0	0	4	0	1	1	0	5
control	0	0	1	12	15	11	1	1.24	0.12	0.12		2	1	4	2	60	40	60	40	2	1	0	1	0	6	1	1	1	1	2
control	0	0	1	9	10	11	2	0.68	0.1	0.15		1	1	4	3	50	50	50	50	3	1	1	1	1	4	1	2	1	0	1
control	0	0	1	9	11	6	2	1.18	0.05	0.23		3	2	4	2	50	50	25	75	2	1	0	0	1	7	1	1	1	1	5
control	0	0	1	10	9	3	2	1.2	0	0.3		1	1	3	3	0	100	0	100	2	1	1	1	1	4	1	1	1	1	1
control	0	0	1	12	12	3	2	1.24	0.06	0.21		1	1	4	3	50	50	30	70	2	1	0	1	1	4	0	1	1	0	3
control	0	0	1	12	15	3	2	1.24	0.18	0.03		1	1	3	2	10	90	90	10	2	1	1	1	1	4	0	1	1	0	4
control	0	0	1	12	13	12	1	1.24	0	0.3		1	1	3	3	0	100	0	100	2	0	0	0	0	4	0	1	1	0	4
control	0	0	1	12	14	12	1	1.24	0.08	0.18		3	4	4	2	40	60	60	40	2	1	1	1	0	6	0	1	1	0	6
control	0	0	1	12	14	13	1	1.24	0	0.3		1	1	3	3	1	99	0	100	2	1	1	1	1	4	1	1	1	1	3
control	0	0	1	7	0	2
control	0	0	1	8	11	8	1	1.16	0.06	0.21		2	1	1	1	30	70	20	80	3	1	0	1	1	4	1	1	1	0	3
control	0	0	1	11	11	6	1	1.22	0	0.3		1	1	5	3	0	100	0	100	2	1	0	1	0	4	1	1	1	0	4
control	0	0	1	12	9	1	1	1.24	0.1	0.15		1	1	3	3	50	50	100	0	3	1	1	1	1	4	1	1	1	0	3
control	0	0	1	14	15	11	2	1.28	0.2	0		1	1	5	5	20	80	100	0	2	1	0	1	0	4	1	1	1	0	3
control	0	0	1	13	13	4	1	1.26	0	0.3		1	1	5	2	0	100	0	100	2	1	1	1	1	4	1	1	1	0	3
control	0	0	1	13	14	4	1	1.26	0	0.3		1	1	4	4	0	100	0	100	2	1	1	0	1	4	0	1	1	0	4
control	0	0	1	13	14	3	1	1.26	0	0.3		1	1	2	3	0	100	0	100	2	1	0	1	0	4	1	1	1	0	3
no_agency	0	1	0	12	8	2	1	0.89	0.04	0.24		3	1	2	2	20	80	30	70	2	1	1	1	1	3	1	1	1	0	5
no_agency	0	1	0	6	10	6	1	0.77	0.2	0		2	2	5	4	100	0	100	0	1	1	1	1	1	3	1	1	1	0	4
no_agency	0	1	0	6	3	6	1	0.52	0	0.3		3	2	3	3	0	100	0	100	2	1	1	1	1	2	1	4	1	0	1
no_agency	0	1	0	8	7	13	2	0.56	0.15	0.075		2	2	3	3	50	50	75	25	1	1	1	0	1	3	0	1	1	1	3
no_agency	0	1	0	5	7	14	1	0.5	0.1	0.15		2	3	2	1	50	50	70	30	2	0	0	1	0	2	1	1	1	1	2
no_agency	0	1	0	7	7	14	2	0.54	0	0.3		1	2	4	1	0	100	0	100	3	1	0	1	1	1	0	1	1	0	4
no_agency	0	1	0	10	4	9	2	0.6	0.04	0.24		3	4	1	1	10	90	20	80	2	1	1	0	1	1	1	1	0	0	3
no_agency	0	1	0	10	10	9	2	0.85	0	0.3		1	1	4	4	0	100	0	100	2	1	0	1	1	2	1	1	1	0	3
no_agency	0	1	0	7	10	14	1	0.54	0.2	0		2	1	1	1	100	0	100	0	1	1	1	1	1	2	0	1	1	0	5
no_agency	0	1	0	9	10	11	1	0.58	0.12	0.12		1	1	5	5	60	40	60	40	2	1	1	1	1	1	1	1	1	0	3
no_agency	0	1	0	10	7	12	1	0.6	0.1	0.15		2	1	5	5	50	50	50	50	3	1	0	0	0	3	0	1	1	0	1
no_agency	0	1	0	9	9	2	2	0.83	0.05	0.225		1	1	4	3	30	70	25	75	2	1	0	1	0	2	1	1	1	0	2
no_agency	0	1	0	10	8	2	1	0.85	0	0.3		1	1	3	2	0	100	0	100	2	1	0	1	0	1	0	1	1	0	4
no_agency	0	1	0	8	11	13	2	0.56	0.06	0.21		3	3	3	3	20	80	30	70	3	1	1	0	0	3	1	1	1	0	3
no_agency	0	1	0	8	10	3	1	0.81	0	0.3		1	1	5	3	0	100	0	100	2	1	0	1	0	1	1	2	1	0	3
no_agency	0	1	0	13	12	3	1	0.91	0	0.3		3	1	2	2	0	100	0	100	2	0	0	0	0	1	0	1	1	0	1
no_agency	0	1	0	8	9	1	1	0.81	0.1	0.15		3	3	4	4	50	50	60	40	2	1	0	1	0	3	0	1	1	0	4
no_agency	0	1	0	10	7	10	2	0.6	0.1	0.15		3	3	1	1	0	100	50	50	3	0	0	1	0	2	1	1	1	0	1
no_agency	0	1	0	7	4	9	2	0.54	0.04	0.24		5	5	1	1	20	80	20	80	3	1	1	1	1	1	1	1	1	0	4
no_agency	0	1	0	7	11	14	1	0.54	0.04	0.24		1	1	5	5	20	80	20	80	1	1	1	1	1	4	1	1	1	0	3
no_agency	0	1	0	9	9	1	2	0.83	0.06	0.21		1	1	5	3	10	90	30	70	2	1	1	1	1	3	1	1	1	0	5
no_agency	0	1	0	10	10	7	1	0.85	0.12	0.12		1	2	4	4	60	40	60	40	2	1	0	1	1	3	0	1	1	0	3
no_agency	0	1	0	10	3	4	1	0.6	0.1	0.15		3	2	3	2	50	50	50	50	2	1	1	1	1	2	0	1	1	0	3
no_agency	0	1	0	9	7	3	2	0.83	0.14	0.09		3	2	4	4	60	40	70	30	3	1	0	1	0	3	1	1	1	0	8
no_agency	0	1	0	9	7	1	1	0.83	0	0.3		1	1	4	3	0	100	0	100	2	1	0	1	0	1	1	1	1	0	8
no_agency	0	1	0	11	9	7	2	0.87	0.1	0.15		1	1	1	1	50	50	50	50	2	1	0	1	1	2	1	1	1	0	3
no_agency	0	1	0	8	11	13	1	0.56	0	0.3		1	2	1	1	0	100	0	100	3	1	0	1	0	2	0	1	1	0	1
no_agency	0	1	0	11	9	11	2	0.62	0	0.3		1	2	1	1	0	100	0	100	3	1	1	1	1	4	1	1	1	0	1
no_agency	0	1	0	12	7	14	2	0.64	0	0.3		3	1	1	1	0	100	0	100	2	1	1	1	1	1	0	1	1	0	2
no_agency	0	1	0	11	12	8	1	0.87	0.02	0.27		1	1	5	3	10	90	0	100	2	1	0	1	1	4	1	1	1	0	5
no_agency	0	1	0	9	7	10	1	0.58	0.04	0.24		1	1	1	2	20	80	40	60	2	1	1	1	1	2	1	2	1	0	1
no_agency	0	1	0	10	9	5	1	0.85	0.02	0.27		2	3	1	3	10	90	10	90	3	1	1	1	1	3	0	1	1	0	5
no_agency	0	1	0	11	8	3	2	0.87	0.12	0.12		3	1	2	1	60	40	60	40	2	1	0	1	1	3	0	1	1	0	3
no_agency	0	1	0	4	8	10	1	0.48	0.1	0.15		1	1	3	2	50	50	50	50	2	1	1	1	1	2	1	1	1	0	3
no_agency	0	1	0	9	8	7	2	0.83	0.1	0.15		4	4	2	2	40	60	50	50	2	1	0	1	1	2	1	1	1	1	4
no_agency	0	1	0	10	6	1	2	0.85	0.09	0.165		3	3	2	1	25	75	45	55	3	1	1	0	1	2	1	1	1	0	5
no_agency	0	1	0	4	8	3	1	0.73	0.02	0.27		3	2	4	2	10	90	15	85	2	1	1	1	1	4	1	2	1	1	4
no_agency	0	1	0	9	6	3	2	0.83	0.1	0.15		3	1	2	1	50	50	50	50	2	1	1	1	1	2	1	1	1	0	4
no_agency	0	1	0	6	4	5	2	0.52	0	0.3		5	1	1	1	100	0	0	100	3	1	1	1	1	1	1	1	1	0	3
no_agency	0	1	0	9	6	13	1	0.58	0.04	0.24		3	3	3	3	20	80	20	80	3	1	0	1	1	3	0	1	1	0	4
no_agency	0	1	0	8	7	10	1	0.56	0	0.3		1	1	4	4	0	100	0	100	1	1	1	0	1	5	1	2	1	1	2
no_agency	0	1	0	11	7	8	1	0.62	0.04	0.24		2	4	3	3	20	80	15	85	1	1	0	1	0	3	1	1	1	0	5
no_agency	0	1	0	8	7	9	1	0.56	0	0.3		3	3	2	2	0	100	0	100	2	0	0	0	0	1	0	1	1	0	1
no_agency	0	1	0	8	8	13	1	0.56	0	0.3		4	4	1	1	0	100	0	100	3	1	1	1	1	4	1	1	1	0	5
no_agency	0	1	0	10	9	3	1	0.85	0	0.3		1	4	1	1	0	100	0	100	2	0	0	1	1	2	1	1	1	1	4
no_agency	0	1	0	10	10	4	1	0.85	0.098	0.153		1	1	5	1	49	51	49	51	2	0	1	1	1	3	0	5	1	0	4
no_agency	0	1	0	10	10	10	1	0.85	0.04	0.24		2	1	4	3	20	80	30	70	2	1	1	1	1	4	1	1	1	0	3
no_agency	0	1	0	7	5	14	1	0.54	0.04	0.24		3	3	2	2	20	80	20	80	2	1	0	0	1	1	1	2	1	0	1
no_agency	0	1	0	9	6	9	2	0.58	0	0.3		4	5	1	1	0	100	0	100	2	0	0	0	0	2	0	1	1	0	4
no_agency	0	1	0	9	6	3	1	0.83	0.2	0		1	3	1	1	100	0	0	100	2	0	0	1	1	1	0	1	1	1	3
no_agency	0	1	0	10	7	1	2	0.85	0.08	0.18		4	1	4	1	50	50	40	60	3	1	0	1	0	1	1	1	1	1	1
no_agency	0	1	0	10	7	12	2	0.6	0.1	0.15		4	2	4	3	50	50	50	50	1	1	1	1	1	3	0	1	1	1	3
no_agency	0	1	0	9	7	6	1	0.83	0	0.3		3	3	2	1	0	100	0	100	2	1	0	1	0	3	1	1	1	0	3
no_agency	0	1	0	10	7	7	2	0.85	0	0.3		4	2	1	1	0	100	0	100	2	1	0	1	0	2	0	1	1	0	2
no_agency	0	1	0	9	11	8	1	0.83	0	0.3		5	1	1	1	0	100	0	100	2	1	0	1	1	1	1	1	1	0	3
no_agency	0	1	0	3	10	6	2	0.71	0.002	0.297		1	1	1	1	1	99	1	99	2	1	1	1	1	1	1	1	1	0	4
no_agency	0	1	0	10	9	7	1	0.85	0.04	0.24		3	4	1	1	20	80	25	75	2	1	0	1	1	1	0	5	1	0	1
no_agency	0	1	0	9	8	7	1	0.83	0.2	0		2	2	3	3	100	0	100	0	2	0	1	1	1	2	0	1	1	0	3
no_agency	0	1	0	9	5	8	2	0.58	0.2			1	3	1	1	0	100	100		3	1	1	1	1	2	0	4	1	0	3
no_agency	0	1	0	8	11	13	2	0.56	0.2	0		1	1	1	1	100	0	100	0	1	1	1	1	1	4	1	1	1	0	3
no_agency	0	1	0	6	9	6	1	0.77	0.04	0.24		1	1	3	2	20	80	50	50	2	1	1	0	1	1	1	1	1	0	8
no_agency	0	1	0	8	7	8	1	0.56	0	0.3		1	1	3	3	0	100	0	100	3	1	0	1	1	2	1	1	1		3
no_agency	0	1	0	7	6	3	1	0.79	0.08	0.18		3	2	1	1	40	60	40	60	2	1	0	1	0	2	1	1	1	0	2
no_agency	0	1	0	11	10	2	1	0.87	0	0.3		1	1	3	3	0	100	25	75	2	1	1	1	0	3	0	1	1	0	3
no_agency	0	1	0	10	7	9	2	0.6	0.2	0		3	4	4	3	100	0	100	0	2	0	1	1	1	3	0	1	1	0	3
no_agency	0	1	0	9	7	8	2	0.58	0.08	0.18		1	1	5	5	45	55	40	60	1	1	1	1	1	3	0	4	1	0	7
no_agency	0	1	0	10	11	10	2	0.85	0	0.3		3	2	4	5	0	100	0	100	2	1	0	1	1	3	1	1	1	0	5
no_agency	0	1	0	9	9	15	2	0.58	0	0.3		1	1	3	1	0	100	0	100	2	1	1	1	1	1	1	1	1	0	4
no_agency	0	1	0	8	7	3	1	0.81	0	0.3		2	2	3	3	0	100	0	100	2	1	1	1	1	2	1	1	1	0	6
no_agency	0	1	0	9	9	15	2	0.58	0.06	0.21		1	1	4	3	20	80	30	70	2	1	1	1	0	2	1	1	1	0	1
no_agency	0	1	0	6	11	7	1	0.77	0	0.3		1	1	5	4	0	100	0	100	2	1	1	1	1	4	1	2	1	0	2
no_agency	0	1	0	2	3	9	2	0.44	0.09	0.165		3	2	1	1	30	70	45	55	2	1	1	1	1	1	1	2	1	0	1
no_agency	0	1	0	6	13	4	1	0.77	0.2	0		1	1	5	5	100	0	0	100	2	1	1	1	1	5	1	1	1	1	6
no_agency	0	1	0	9	9	2	2	0.83	0.002	0.297		1	1	4	4	1	99	1	99	2	1	0	1	1	1	0	1	0		2
no_agency	0	1	0	7	9	15	1	0.54	0.02	0.27		1	1	3	3	10	90	40	60	2	1	0	1	1	2	0	1	1	0	6
no_agency	0	1	0	11	10	15	1	0.62	0.04	0.24		4	1	2	1	20	80	20	80	2	1	1	1	0	1	1	1	1	1	3
