# Supplementary material for: The impact of agency on time and risk preferences
Source: Nat Commun. 2020 May 29;11:2665. doi: 10.1038/s41467-020-16440-0 (PMC7260199; doi:10.1038/s41467-020-16440-0)
Supplement: Supplementary file 5 — Supplementary Data 2 [file 41467_2020_16440_MOESM5_ESM.xlsx]

## Sheet: Sheet1
treatment	no_agency	agency	control	scarcity	iq1q1s	iq1q2s	iq1q3s	iq1q4s	iq1q5s	iq1q6s	iq1q7s	iq1q8s	iq1q9s	iq1q10s	iq1q11s	iq1q12s	iq1q13s	iq1q14s	iq1q15s	iq1q1ns	time_set1_q1	iq1q2ns	time_set1_q2	iq1q3ns	time_set1_q3	iq1q4ns	time_set1_q4	iq1q5ns	time_set1_q5	iq1q6ns	time_set1_q6	iq1q7ns	time_set1_q7	iq1q8ns	time_set1_q8	iq1q9ns	time_set1_q9	iq1q10ns	time_set1_q10	iq1q11ns	time_set1_q11	iq1q12ns	time_set1_q12	iq1q13ns	time_set1_q13	iq1q14ns	time_set1_q14	iq1q15ns	time_set1_q15
agency	0	1	0	1	1		2	2	1	2	2	1	1	1	2	2		1	1		10		10		10		10		10		10		10		10		10		10		10		10		10		10		10
no_agency	1	0	0	1	1	2	2	2	1	1	2	2	1		1		1	1	1		10		10		10		10		10		10		10		10		10		10		10		10		10		10		10
control	0	0	1	0																1	7.963	2	14.736	2	9.726	2	7.095	1	7.561	1	5.541	1	15.642	1	6.391	1	11.754	1	6.857	1	6.174	2	2.754	2	7.986	1	6.435	1	7.823
agency	0	1	0	1	1		2	2	1	1	1	1	1	1	2	2	2	1	1		10		10		10		10		10		10		10		10		10		10		10		10		10		10		10
agency	0	1	0	1	1	2	2	2	1	1	2	1	1	2	1	2	2	1	2		10		10		10		10		10		10		10		10		10		10		10		10		10		10		10
control	0	0	1	0																1	6.155	1	16.542	2	10.34	2	7.651	1	7.948	1	11.197	2	22.639	1	13.982	2	14.392	1	21.535	1	5.826	2	11.076		2.286	1	6.631	1	7.159
no_agency	1	0	0	1	1	1	2	2	1	1	2		2		1	2		1	1		10		10		10		10		10		10		10		10		10		10		10		10		10		10		10
control	0	0	1	0																1	11.209	1	19.369	2	27.683	2	13.948	1	16.193	1	53.958	2	24.058	1	31.591	2	19.356	2	13.72	1	22.112	2	11.853	1	18.413	1	14.381	1	12.993
control	0	0	1	0																1	5.891	2	16.474	2	9.203	2	10.502	1	7.442	1	10.586	2	14.445	1	9.694	1	5.216	2	22.038	2	15.335	2	12.71	1	33.667	1	10.314	2	18.967
control	0	0	1	0																1	7.571	1	64.068	2	15.41	2	6.469	1	8.233	1	9.655	2	20.433	1	19.055	2	16.901	2	33.249	1	29.449	2	26.034	2	26.493	1	8.759	1	33.699
no_agency	1	0	0	1	1	2	2	2	1	1	2	1	2		1	2	1	1	1		10		10		10		10		10		10		10		10		10		10		10		10		10		10		10
agency	0	1	0	1	1		1	2	1	1	2	1	2		2	1	1	1	1		10		10		10		10		10		10		10		10		10		10		10		10		10		10		10
agency	0	1	0	1	2		2	2	1	1	2			1	2	2		2	1		10		10		10		10		10		10		10		10		10		10		10		10		10		10		10
control	0	0	1	0																2	6.252	1	40.287	2	10.809	2	8.378	1	9.017	1	13.204	2	19.435	1	18.02	1	9.361	2	15.379	2	9.312	2	20.765	2	7.891	1	9.784	2	25.447
control	0	0	1	0																1	12.066	1	31.978	2	15.126	2	8.592	1	21.424	1	23.479	2	20.035	1	19.992	1	15.694	2	52.911	2	45.658	2	49.345	1	23.108	1	12.793	2	63.892
no_agency	1	0	0	1	1	1	2	2	1	1	2	1	1	2	1	2	2	1	1		10		10		10		10		10		10		10		10		10		10		10		10		10		10		10
control	0	0	1	0																1	12.372	1	49.452	2	12.974	2	16.944	1	18.483	1	11.755	2	25.024	1	39.333	1	20.374	2	14.232	2	32.481	1	50.33	1	10.295	1	14.36	1	30.625
agency	0	1	0	1	1	1	2	2	2	1	2	1	2	2	2	2	2	1	1		10		10		10		10		10		10		10		10		10		10		10		10		10		10		10
control	0	0	1	0																1	8.502	2	51.028	2	15.331	2	43.157	2	21.752	2	22.085	2	272.809	1	6.297	1	64.433	1	12.244	1	3.726	2	1.73	1	28.233	2	2.642	1	2.729
control	0	0	1	0																1	7.192	2	13.227	2	9.057	2	6.85	1	18.401	1	14.426	2	10.195	1	12.944	2	9.702	2	11.835	2	8.397	2	12.05	2	11.46	1	6.694	1	7.335
no_agency	1	0	0	1		1	2	2		1	2	1	1		2	2		1	1		10		10		10		10		10		10		10		10		10		10		10		10		10		10		10
control	0	0	1	0																1	17.515	2	22.384	2	15.068	2	5.244	1	8.265	1	8.516	2	19.968	1	19.662	2	5.855	2	31.998	2	33.763	2	31.731	2	21.4	1	9.516	1	48.118
no_agency	1	0	0	1	1		1	2	1	1	2	1	1	1	1	1	1	1	2		10		10		10		10		10		10		10		10		10		10		10		10		10		10		10
no_agency	1	0	0	1	1	2	2	2	2	1	2		1	2		2	2	1	1		10		10		10		10		10		10		10		10		10		10		10		10		10		10		10
control	0	0	1	0																1	8.012	2	16.265	2	17.79	2	7.707	1	17.172	1	16.689	2	30.354	1	42.256	1	12.053	2	18.96	2	14.755	2	15.193	2	13.56	1	22.615	1	19.054
no_agency	1	0	0	1	1		2	2	1	1	2	1	2	1	2			1			10		10		10		10		10		10		10		10		10		10		10		10		10		10		10
control	0	0	1	0																1	7.589	1	16.514	2	10.138	2	6.922	1	11.309	1	11.687	2	9.761	1	8.606	2	8.237	1	4.489	1	13.766	2	15.684	2	24.937	1	5.383	1	17.513
agency	0	1	0	1	1	2	2	2	1	1	2	2	2	2	1	1	2	1	2		10		10		10		10		10		10		10		10		10		10		10		10		10		10		10
agency	0	1	0	1	1		2	2	1	1	2		1	2	1	2	1	1	1		10		10		10		10		10		10		10		10		10		10		10		10		10		10		10
control	0	0	1	0																2	9.772	1	45.431	2	9.059	2	6.925	1	9.697	1	8.321	1	6.883	1	21.864	1	10.649	1	10.96	2	10.398	2	10.755	2	11.294	1	6.302	1	5.074
control	0	0	1	0																1	12.752	2	25.004	2	16.315	2	8.722	1	9.406	1	11.414	2	9.575	2	8.812	2	17.861	1	8.852	1	9.468	1	10.596	2	11.529		6.252	2	4.652
agency	0	1	0	1	1		2	2	1	1	1	2	1		1	2	1	1			10		10		10		10		10		10		10		10		10		10		10		10		10		10		10
agency	0	1	0	1	1		1	2	1	1			2	1	1		2	1	2		10		10		10		10		10		10		10		10		10		10		10		10		10		10		10
control	0	0	1	0																1	103.566	2	2.825	1	3.019	1	1.184	1	9.611	2	2.209	2	15.983	2	7.275	2	2.101	1	2.25	2	3.107	1	19.049	1	2.697	2	3.322	1	2.165
agency	0	1	0	1	1		2	2	1			2	1		1	2	2	1	2		10		10		10		10		10		10		10		10		10		10		10		10		10		10		10
no_agency	1	0	0	1	1		2	2	1	1	2	1	1	1	1	2	1	1	2		10		10		10		10		10		10		10		10		10		10		10		10		10		10		10
agency	0	1	0	1	1		2	2	1	1		1	1	1	1	1	2	1	1		10		10		10		10		10		10		10		10		10		10		10		10		10		10		10
no_agency	1	0	0	1	1		2	2	1	1	2	1	1	1	1	2	2	1	1		10		10		10		10		10		10		10		10		10		10		10		10		10		10		10
control	0	0	1	0																1	24.839	2	9.172	2	9.218	2	27.8	1	14.566	1	68.36	1	7.27	1	2.422	1	7.134	1	3.916	2	2.66	1	2.699	2	4.32	1	6.09	2	3.037
agency	0	1	0	1	1		2	2	1	1	2	1	2	1		2	2	1	1		10		10		10		10		10		10		10		10		10		10		10		10		10		10		10
no_agency	1	0	0	1	1	2	2	2	2	1	2	2	2	1	2	1	2	1	2		10		10		10		10		10		10		10		10		10		10		10		10		10		10		10
no_agency	1	0	0	1	1	2	2	2	1	2	2	1	1		1	2	2	1	1		10		10		10		10		10		10		10		10		10		10		10		10		10		10		10
no_agency	1	0	0	1	1		2	2	1	1	2	2	2	1	2		1	1	2		10		10		10		10		10		10		10		10		10		10		10		10		10		10		10
agency	0	1	0	1		1	2	1	1		1	2	1	1	1	1	2	2	1		10		10		10		10		10		10		10		10		10		10		10		10		10		10		10
no_agency	1	0	0	1	1		2	2	1	1	2	2	1	1	1	2	2	1	1		10		10		10		10		10		10		10		10		10		10		10		10		10		10		10
agency	0	1	0	1	1		1		2	1	2			1	1		1	1	2		10		10		10		10		10		10		10		10		10		10		10		10		10		10		10
control	0	0	1	0																1	8.542	1	18.753	2	13.444	2	8.469	1	32.658	1	11.197	2	10.707	1	77.75	1	38.45	1	13.582	2	66.462	2	101.204	1	17.435	1	7.766	1	11.326
control	0	0	1	0																1	6.337	1	12.297	2	9.272	2	9.447	1	11.986	2	35.788	2	9.162	1	11.172	2	6.102	2	13.754	1	7.265	2	15.078	1	9.402	1	8.487	1	6.368
control	0	0	1	0																1	1.326	1	1.88	2	1.7	2	1.966	1	1.719	1	4.553	1	1.985	1	70.422	1	19.361	2	59.381	2	18.504	2	44.458	1	90.412	1	30.131	1	43.979
control	0	0	1	0																1	3.117	1	3.718	1	2.872	1	4.746	1	3.869	1	37.274	1	10.953	1	10.768	1	7.359	1	5.013	1	7.14	1	3.511	2	7.502	1	4.879	1	4.91
agency	0	1	0	1	1		2	2	1	1	2		2	1	1		2	1	2		10		10		10		10		10		10		10		10		10		10		10		10		10		10		10
agency	0	1	0	1	1		2	2	1	2	2	1	2	1	1	1	2	1	1		10		10		10		10		10		10		10		10		10		10		10		10		10		10		10
no_agency	1	0	0	1	1		2	2	1	1	2	1		1	1		1	1	1		10		10		10		10		10		10		10		10		10		10		10		10		10		10		10
no_agency	1	0	0	1	1	2	2	2	2	1	2	1	1	1	1	1	2	2	1		10		10		10		10		10		10		10		10		10		10		10		10		10		10		10
no_agency	1	0	0	1	1		2	2	1	1	2	2	1	2	1	1	2	1	1		10		10		10		10		10		10		10		10		10		10		10		10		10		10		10
no_agency	1	0	0	1	1		2	2	1	2	2	1	2	1	1	2	2	1	1		10		10		10		10		10		10		10		10		10		10		10		10		10		10		10
no_agency	1	0	0	1	1	2	2	1	1	1	2	2	2	1	1	1	2	2	2		10		10		10		10		10		10		10		10		10		10		10		10		10		10		10
no_agency	1	0	0	1	1		2	2	1	1	2		1	2	2	2	2	1	1		10		10		10		10		10		10		10		10		10		10		10		10		10		10		10
agency	0	1	0	1	2		1	2	1	1	2	1	1	1	1	1	1	1	2		10		10		10		10		10		10		10		10		10		10		10		10		10		10		10
no_agency	1	0	0	1	1		2	2	1	1	2	1	1	1	1	1	1	1	2		10		10		10		10		10		10		10		10		10		10		10		10		10		10		10
agency	0	1	0	1	1		1	2	1	2	2	2	1	1	1	1	2	1	2		10		10		10		10		10		10		10		10		10		10		10		10		10		10		10
agency	0	1	0	1	1		2	2	1	1	2	1	2	2	1	2	2	1	1		10		10		10		10		10		10		10		10		10		10		10		10		10		10		10
agency	0	1	0	1	2	1	1	2		1	2	1	1	1		2	1	1	1		10		10		10		10		10		10		10		10		10		10		10		10		10		10		10
no_agency	1	0	0	1	1		2	2	2	1	2	1	2		1	2	2	1	1		10		10		10		10		10		10		10		10		10		10		10		10		10		10		10
no_agency	1	0	0	1	1		2	2	1	1	2	1	1	1	2	1	2	1	1		10		10		10		10		10		10		10		10		10		10		10		10		10		10		10
no_agency	1	0	0	1	1		2	2	1	1	2	1	1	1		2	2	1	1		10		10		10		10		10		10		10		10		10		10		10		10		10		10		10
no_agency	1	0	0	1	1		1	2	1	1	2	2	2	2		1	2	1	1		10		10		10		10		10		10		10		10		10		10		10		10		10		10		10
agency	0	1	0	1	1		2	2	1	1	2	2	1	2	1	2	1	1	1		10		10		10		10		10		10		10		10		10		10		10		10		10		10		10
no_agency	1	0	0	1	1	2	2	2	1	1	2	1	1	2	1		2	2	2		10		10		10		10		10		10		10		10		10		10		10		10		10		10		10
no_agency	1	0	0	1	1		2	2	1	1	2	2	2	1	1	2	2	1	2		10		10		10		10		10		10		10		10		10		10		10		10		10		10		10
agency	0	1	0	1	1		1	2	1	1	2	2	2	1	1	2	2	1	1		10		10		10		10		10		10		10		10		10		10		10		10		10		10		10
no_agency	1	0	0	1	2	2	2	2	1	1	2	1	1	1	1	2	2	1	2		10		10		10		10		10		10		10		10		10		10		10		10		10		10		10
agency	0	1	0	1	1	2	2	2	1	1	2		1		2	1		1			10		10		10		10		10		10		10		10		10		10		10		10		10		10		10
no_agency	1	0	0	1	1	2	2	2	1	1	2	1	1	1	1	2	2	1			10		10		10		10		10		10		10		10		10		10		10		10		10		10		10
control	0	0	1	0																1	14.763	2	24.573	2	8.548	2	6.812	1	8.339	1	8.476	2	8.705	1	11.932	1	8.709	2	3.829	1	8.055	1	10.141	2	10.927	1	12.176	1	15.497
agency	0	1	0	1	1	2	2	2	1	1	2	2	2		1	1		1	1		10		10		10		10		10		10		10		10		10		10		10		10		10		10		10
agency	0	1	0	1	1		2	1		1	2	1	1	1	2	2	2	1	2		10		10		10		10		10		10		10		10		10		10		10		10		10		10		10
no_agency	1	0	0	1	1	2	2	2	1	2	2	1	1	1	1	2	2	1	1		10		10		10		10		10		10		10		10		10		10		10		10		10		10		10
agency	0	1	0	1	1	1	2	2	2	1	2	1	1	1	1	1		1	1		10		10		10		10		10		10		10		10		10		10		10		10		10		10		10
agency	0	1	0	1	1		1	2	1	2	2	1	2	2	1	1	2	1	2		10		10		10		10		10		10		10		10		10		10		10		10		10		10		10
no_agency	1	0	0	1	1	2	2	2	1	1	1	2	2	1	2	2	2	1	1		10		10		10		10		10		10		10		10		10		10		10		10		10		10		10
agency	0	1	0	1	1	2	1	2	1	1	2	2	2	2	2	2	2	1	1		10		10		10		10		10		10		10		10		10		10		10		10		10		10		10
agency	0	1	0	1	1	2	2	2	1	1	2		1		2	2	2	1			10		10		10		10		10		10		10		10		10		10		10		10		10		10		10
no_agency	1	0	0	1	1		2	2	2		2	1		1	1		2	2	2		10		10		10		10		10		10		10		10		10		10		10		10		10		10		10
agency	0	1	0	1	1		2	2	1	1	2	1	2	1	1	1	1	1	1		10		10		10		10		10		10		10		10		10		10		10		10		10		10		10
control	0	0	1	0																1	7.95	2	45.283	2	11.826	2	10.865	1	7.351	1	19.917	2	22.491	1	51.578	2	18.205	2	15.512	1	14.041	1	5.068	2	6.208	1	6.557	1	4.395
control	0	0	1	0																1	8.117	1	23.074	2	23.201	2	7.958	1	14.41	1	12.873	2	26.873	1	30.133	1	11.846	2	19.987	2	12.905	2	15.324	2	21.89	1	8.563	1	11.73
agency	0	1	0	1	1		2	2	1	1	2	2	2	1	1		1	1	1		10		10		10		10		10		10		10		10		10		10		10		10		10		10		10
control	0	0	1	0																1	9.256	1	17.436	1	32.152	1	7.833	2	7.302	2	15.779	2	7.146	1	3.5	1	35.99	1	7.855	1	16.582	1	5.454	2	17.338	1	2.826	2	4.035
no_agency	1	0	0	1	1	2	2		2	1	2	1	1	2	2	1	1	1	2		10		10		10		10		10		10		10		10		10		10		10		10		10		10		10
no_agency	1	0	0	1	1	1	2	2	1	1	2	2	2	2	1	2	1	1	1		10		10		10		10		10		10		10		10		10		10		10		10		10		10		10
agency	0	1	0	1	1		1	1	1	1	2	1	2	1	2	2	1	2	1		10		10		10		10		10		10		10		10		10		10		10		10		10		10		10
no_agency	1	0	0	1	1		2	2	1	1	2	2	1		1		1	1	1		10		10		10		10		10		10		10		10		10		10		10		10		10		10		10
no_agency	1	0	0	1	1	1	2	2	2	1	2	1	1	1	1	2	1	1	1		10		10		10		10		10		10		10		10		10		10		10		10		10		10		10
agency	0	1	0	1	1		2	2	2	1	2	2	1	1				1	2		10		10		10		10		10		10		10		10		10		10		10		10		10		10		10
agency	0	1	0	1	1		2	2	1	1	1	1	1			2		1	1		10		10		10		10		10		10		10		10		10		10		10		10		10		10		10
control	0	0	1	0																1	9.277	1	38.758	2	16.848	2	8.864	1	12.912	1	10.386	2	20.787	1	25.369	1	17.854	2	20.956	1	30.528	2	15.043	2	20.066	1	13.213	1	26.995
agency	0	1	0	1	1	2		2	1	1	2	2	2	2	2	2	2	1	1		10		10		10		10		10		10		10		10		10		10		10		10		10		10		10
control	0	0	1	0																1	6.693	2	5.528	2	7.941	2	6.039	1	13.983	1	13.465	2	4.905	2	9.206	2	24.77	1	5.17	1	6.08	1	2.894	2	5.61	1	7.071	1	9.857
no_agency	1	0	0	1	1		2	2	1	1	2	2	2	2	1		2	1			10		10		10		10		10		10		10		10		10		10		10		10		10		10		10
agency	0	1	0	1	2	1	2	2	1	1	2	2	1	1	2	2	2	1	1		10		10		10		10		10		10		10		10		10		10		10		10		10		10		10
control	0	0	1	0																1	10.899	1	29.928	2	14.68	2	5.309	1	5.655	1	11.193	2	30.683	2	30.65	1	16.202	1	6.019	1	23.998	2	10.283	2	21.566	1	9.613	1	12.509
agency	0	1	0	1		1	1	2	1	1	2	1	1	1	1	1	1	1	1		10		10		10		10		10		10		10		10		10		10		10		10		10		10		10
no_agency	1	0	0	1	1		1	2	2	1	1	1	2	1	1	1	2	1	1		10		10		10		10		10		10		10		10		10		10		10		10		10		10		10
control	0	0	1	0																1	10.876	1	26.747	2	25.956	2	12.666	1	12.023	1	25.037	2	64.999	1	12.595	1	17.597	2	26.223	1	48.83	2	15.649	1	14.889	1	13.437	1	9.976
agency	0	1	0	1	1		2	2	1	1	2	2	1	2	2	1	2	1	1		10		10		10		10		10		10		10		10		10		10		10		10		10		10		10
agency	0	1	0	1	1	1			1		2	2	1	1	1		2		1		10		10		10		10		10		10		10		10		10		10		10		10		10		10		10
control	0	0	1	0																1	13.683	1	44.845	2	18.71	2	10.96	1	25.734	1	19.081	1	42.553	1	26.561	2	29.138	2	33.8	2	35.87	2	20.187	2	25.417	1	20.591	2	37.15
no_agency	1	0	0	1	1	1	2	2	2	1	2	2	1	1	2	2	1	1	1		10		10		10		10		10		10		10		10		10		10		10		10		10		10		10
control	0	0	1	0																1	10.173	1	40.228	2	17.351	2	10.719	1	21.535	1	15.049	2	17.38	2	46.41	1	19.171	1	13.005	1	56.51	1	16.247	2	17.832	1	14.828	1	25.101
agency	0	1	0	1	1		2	2	1	1	2	1	1	1	2	2	1	1	1		10		10		10		10		10		10		10		10		10		10		10		10		10		10		10
agency	0	1	0	1	1		2	2	2	1	2	1	1	2	2	2	1	1	2		10		10		10		10		10		10		10		10		10		10		10		10		10		10		10
agency	0	1	0	1	1		2	2	1	1	2	1	1	2	1	2	2	1	1		10		10		10		10		10		10		10		10		10		10		10		10		10		10		10
control	0	0	1	0																1	15.133	1	18.356	2	13.743	2	9.549	2	18.317	1	20.877	2	27.258	1	56.866	1	14.128	2	18.673	2	27.816	2	22.212	2	19.022	1	9.685	1	30.987
control	0	0	1	0																1	12.448	1	33.773	2	20.363	2	8.121	1	11.147	2	19.078	2	26.789	1	48.386	2	34.533	1	15.783	1	19.316	1	15.931	2	7.396	1	10.951	1	12.818
no_agency	1	0	0	1	1		2	2	1	1	2	2	1	1		1	2	1	1		10		10		10		10		10		10		10		10		10		10		10		10		10		10		10
agency	0	1	0	1	1											1	2	1	2		10		10		10		10		10		10		10		10		10		10		10		10		10		10		10
no_agency	1	0	0	1		2	2	2	1	1	2	2		1	2	1	2	1	1		10		10		10		10		10		10		10		10		10		10		10		10		10		10		10
agency	0	1	0	1	1		2	2	1	1	2	2	2	1	2	1	1	1	1		10		10		10		10		10		10		10		10		10		10		10		10		10		10		10
control	0	0	1	0																1	9.698	1	13.454	2	9.751	2	12.304	1	6.549	1	8.662	2	123.799	1	7.711	1	24.758	2	15.305	2	12.985	1	249.665	1	5.362	1	9.102	2	7.16
agency	0	1	0	1	1		2		1	1	1	1	1	1	1	2	2	1	1		10		10		10		10		10		10		10		10		10		10		10		10		10		10		10
agency	0	1	0	1	1	2	2	2	1		1	1	2	1	2	1	1	1	2		10		10		10		10		10		10		10		10		10		10		10		10		10		10		10
no_agency	1	0	0	1	1		2	2	1	1	2	1	2	1	1	2	1	1	1		10		10		10		10		10		10		10		10		10		10		10		10		10		10		10
no_agency	1	0	0	1	1	1	2	2	1	1	2		2	1	1	1	2	1	1		10		10		10		10		10		10		10		10		10		10		10		10		10		10		10
agency	0	1	0	1	1		2	1	1	2		1	1	1	1	1	1	1			10		10		10		10		10		10		10		10		10		10		10		10		10		10		10
agency	0	1	0	1	1		2	2	1	1	1	1		1		2	2	1	2		10		10		10		10		10		10		10		10		10		10		10		10		10		10		10
agency	0	1	0	1	1	2	2	2	1	1	1			1	1	2	1	1	1		10		10		10		10		10		10		10		10		10		10		10		10		10		10		10
no_agency	1	0	0	1	1		2	2	1	1	2	1	2		1	1	1	1	1		10		10		10		10		10		10		10		10		10		10		10		10		10		10		10
no_agency	1	0	0	1	1		1	2	1	2	2	1	1	1	2		2	1	2		10		10		10		10		10		10		10		10		10		10		10		10		10		10		10
control	0	0	1	0																1	9.076	1	27.241	2	18.002	2	10.018	1	23.848	1	10.93	2	18.931	1	16.686	1	17.387	2	26.376	2	28.742	2	21.959	2	25.414	1	11.786	1	18.938
agency	0	1	0	1	1		2	2	1	1	2	2	1	2	1	2	2	1	2		10		10		10		10		10		10		10		10		10		10		10		10		10		10		10
no_agency	1	0	0	1	1		2	2	1	1	1	1	2	1	1	1	2	1	1		10		10		10		10		10		10		10		10		10		10		10		10		10		10		10
control	0	0	1	0																1	7.16	1	20.017	2	12.963	2	7.843	1	9.422	1	13.915	2	14.08		10.343	1	15.964	1	24	1	10.055	2	13.84	2	20.53	1	11.353	1	15.531
control	0	0	1	0																1	7.051	1	20.543	2	3.58	2	13.287	1	4.51	2	3.591	2	3.524	2	8.423	1	3.581	2	4.459	2	3.358	2	7.659	2	3.623	1	4.511	2	3.67
agency	0	1	0	1	1		2	2	1	1	2	2	1	1	2	2	2	1	1		10		10		10		10		10		10		10		10		10		10		10		10		10		10		10
control	0	0	1	0																1	5.442	2	10.176	2	8.692	2	8.081	1	7.22	1	7.256	2	9.786	1	5.787	1	6.416	2	14.378	2	7.571	2	8.251	1	7.748	1	5.727	1	7.528
agency	0	1	0	1	2	1	2	2	1	1	2	2	1	2	2	2	2	1	1		10		10		10		10		10		10		10		10		10		10		10		10		10		10		10
agency	0	1	0	1	1		2	2	1	1		1		1		1	2	1	1		10		10		10		10		10		10		10		10		10		10		10		10		10		10		10
no_agency	1	0	0	1	1	2	1		1			1		2	1	1	2	1	1		10		10		10		10		10		10		10		10		10		10		10		10		10		10		10
agency	0	1	0	1	1		2	2		1	2	1	2		2	2	2	1	1		10		10		10		10		10		10		10		10		10		10		10		10		10		10		10
control	0	0	1	0																1	7.659	2	35.839	2	20.555	2	11.282	1	12.723	1	11.422	2	22.996	1	48.182	1	9.548	2	17.336	2	25.65	2	25.504	1	18.342	1	11.768	1	13.271
agency	0	1	0	1	1	1	2	2	1	1	1	1	1	2	2	2	1	1	1		10		10		10		10		10		10		10		10		10		10		10		10		10		10		10
control	0	0	1	0																1	7.776	2	15.068	2	12.439	2	5.49	1	11.731	1	6.574	2	10.129	1	7.702	1	7.4	2	12.952	2	12.873	2	7.978	2	12.132	1	6.052	2	15.592
agency	0	1	0	1	1	1	2	2	2	1		2		1	2		2	1	1		10		10		10		10		10		10		10		10		10		10		10		10		10		10		10
control	0	0	1	0																1	5.901	2	11.667	2	2.63	2	8.001	1	4.35	2	7.152	1	2.867	2	3.084	1	1.949	1	2.992	2	2.167	1	5.345	2	3.401	1	2.879	1	1.975
agency	0	1	0	1	1		2	2	2	1	2	2	1	1	1	2	2	1	1		10		10		10		10		10		10		10		10		10		10		10		10		10		10		10
no_agency	1	0	0	1		2	2	2	1	1	2	1	1	2	2	2	1	1	1		10		10		10		10		10		10		10		10		10		10		10		10		10		10		10
agency	0	1	0	1	1		2	2	1	1	2	2	1	2	1		1	1	2		10		10		10		10		10		10		10		10		10		10		10		10		10		10		10
no_agency	1	0	0	1		1	2	2	2	1	1	2	2	1	1	2		1	1		10		10		10		10		10		10		10		10		10		10		10		10		10		10		10
agency	0	1	0	1	1		2	1	2	1	2		2	1		2		1			10		10		10		10		10		10		10		10		10		10		10		10		10		10		10
no_agency	1	0	0	1	1	2		2	2	1	2	1	2	1	1	1	1	1			10		10		10		10		10		10		10		10		10		10		10		10		10		10		10
agency	0	1	0	1	1		2	2	1	2	2	2	1	2	2	2	2	1	2		10		10		10		10		10		10		10		10		10		10		10		10		10		10		10
no_agency	1	0	0	1	1		1	2	2	1	1	1	2	1	1	1	1	1	1		10		10		10		10		10		10		10		10		10		10		10		10		10		10		10
no_agency	1	0	0	1	1		2	1	2	1	2	1	1	2	2	2	1	1	1		10		10		10		10		10		10		10		10		10		10		10		10		10		10		10
no_agency	1	0	0	1	1		2	2	1	1	2	1	2	2	1	1	1	1	1		10		10		10		10		10		10		10		10		10		10		10		10		10		10		10
agency	0	1	0	1	1	2	1	2	2	1	2	2	2	1	2	1	1	1	2		10		10		10		10		10		10		10		10		10		10		10		10		10		10		10
agency	0	1	0	1		2	2	2	1	1		1	2		2		1	1	2		10		10		10		10		10		10		10		10		10		10		10		10		10		10		10
agency	0	1	0	1	1	2	2	2	1	1	2	1	2	1	1	2	2	1	2		10		10		10		10		10		10		10		10		10		10		10		10		10		10		10
no_agency	1	0	0	1	1		2	2	1	1	2	1	1	1		2	2	1	2		10		10		10		10		10		10		10		10		10		10		10		10		10		10		10
no_agency	1	0	0	1	1		1	2	2	1	2	1	2	2	1	2	2	1	1		10		10		10		10		10		10		10		10		10		10		10		10		10		10		10
no_agency	1	0	0	1	2		2	2	1	1	2	2	1	1	1	2	2	1	1		10		10		10		10		10		10		10		10		10		10		10		10		10		10		10
agency	0	1	0	1	1		2	2	2	1	2	1	1	2	1	2	1	1	1		10		10		10		10		10		10		10		10		10		10		10		10		10		10		10
control	0	0	1	0																1	5.372	1	35.562	2	7.655	2	6.303	1	35.657	1	12.31		37.093	2	18.9	1	12.563	2	11.837	2	33.621	2	13.462	2	17.468	1	4.826	2	12.873
no_agency	1	0	0	1	1	2	1	2	2	1	2		1	1	1	1	1	2	1		10		10		10		10		10		10		10		10		10		10		10		10		10		10		10
agency	0	1	0	1	1		2	2	2	1	2	2	1	1	2	2	1	1	1		10		10		10		10		10		10		10		10		10		10		10		10		10		10		10
no_agency	1	0	0	1	1	1		1	1	2	1	1	1	1	2	1	1	1	1		10		10		10		10		10		10		10		10		10		10		10		10		10		10		10
no_agency	1	0	0	1	1	2	2	2	2	1			1			2		1			10		10		10		10		10		10		10		10		10		10		10		10		10		10		10
control	0	0	1	0																1	112.729	2	43.054	2	20.569	2	5.977	1	17.357	1	121.312	2	18.853	1	79.89	1	25.974	1	5.658	1	11.43	2	22.986	2	11.887	1	8.672	1	14.313
agency	0	1	0	1	1		2	2	1	2	2	1	2	1	1	2	2	1	2		10		10		10		10		10		10		10		10		10		10		10		10		10		10		10
control	0	0	1	0																1	9.046	2	12.51	2	17.125	2	8.359	2	8.373	1	11.435	2	17.377	1	6.719	2	7.668	2	8.741	2	8.232	1	2.809	1	2.848	1	5.939	1	7.397
agency	0	1	0	1	1		1	2	1	1	2	1	1	1	2	1	2	1	1		10		10		10		10		10		10		10		10		10		10		10		10		10		10		10
agency	0	1	0	1	1		1	2	1	1	2	2	2	1	1	2		1	1		10		10		10		10		10		10		10		10		10		10		10		10		10		10		10
control	0	0	1	0																1	6.49	2	15.512	2	10.503	2	9.66	1	10.234	1	5.417	2	6.295	2	8.545	2	8.891	1	12.814	1	2.695	2	11.155	2	13.241	1	4.502	1	8.023
control	0	0	1	0																1	10.701	1	59.092	2	19.07	2	14.019	1	98.134	1	69.22	2	31.652	1	46.913	1	13.748	2	15.956	2	33.377	1	69.06	1	2.668	1	15.914	1	12.424
agency	0	1	0	1	1	1	2	2	1	1	2	1	2	2	2	2	2	1	1		10		10		10		10		10		10		10		10		10		10		10		10		10		10		10
no_agency	1	0	0	1	1	2	2	2	1	1	2	2	2	1	2	2	2	1			10		10		10		10		10		10		10		10		10		10		10		10		10		10		10
control	0	0	1	0																1	9.527	1	13.091	2	9.907	2	7.654	2	16.216	1	11.022	2	18.133	1	23.163	1	9.55	2	19.55	1	23.469	2	8.649	2	18.737	1	7.27	1	11.465
no_agency	1	0	0	1	1	1	1	2	1	1	1	1	1	1	2	2	2	2	1		10		10		10		10		10		10		10		10		10		10		10		10		10		10		10
control	0	0	1	0																1	5.444	1	2.401	1	1	2	4.26	2	5.864	1	3.373	2	11.176	1	6.376	2	2.746	1	1.547	1	0.643	1	0.522	1	0.528	1	1.208	1	0.722
control	0	0	1	0																1	9.628	2	27.555	2	16.285	2	7.761	1	20.351	1	14.84	2	14.197	1	38.033	2	21.376	1	6.633	2	12.222	1	13.201	1	36.441	1	16.085	1	18.701
control	0	0	1	0																1	17.618	1	19.991	2	17.721	2	11.669	1	17.603	1	7.602	2	20.771	1	20.669	2	9.825	2	55.639	2	31.007	2	18.609	2	21.239	1	29.251	1	15.197
no_agency	1	0	0	1	1		1	2	1	1	1	1	2	1	2	1	2	2	1		10		10		10		10		10		10		10		10		10		10		10		10		10		10		10
no_agency	1	0	0	1	1		2	2	1	1	2	2	1	2	1	2	1	1			10		10		10		10		10		10		10		10		10		10		10		10		10		10		10
control	0	0	1	0																1	7.906	2	40.416	2	13.466	2	7.132	1	4.811	2	11.259	2	62.302	1	26.815	1	17.874	2	17.442	2	27.511	2	12.889	2	24.174	1	8.894	1	14.777
no_agency	1	0	0	1	1		2	1	1	1	2	1	2	2	1	1	2	1	1		10		10		10		10		10		10		10		10		10		10		10		10		10		10		10
control	0	0	1	0																1	12.733	1	25.931	2	13.648	2	11.936	1	13.19	1	34.37	2	20.547	1	35.758	2	8.126	2	23.408	1	9.817	2	9.118	2	18.216	1	11.136	1	13.374
control	0	0	1	0																1	12.667	1	42.766	2	13.237	2	8.363	1	7.739	1	8.336	2	16.779	1	28.614	1	7.811	2	16.431	2	17.254	2	18.875	2	33.914	1	9.322	1	43.151
control	0	0	1	0																1	7.65	2	40.422	2	13.355	2	13.492	2	33.719	1	8.955	1	94.693	1	69.149	1	14.965	1	5.109	2	20.941	2	12.564	2	14.438	1	40.604	2	8.058
no_agency	1	0	0	1	1		2	2	1	2	1	1	2	1	2	1	1	1	1		10		10		10		10		10		10		10		10		10		10		10		10		10		10		10
no_agency	1	0	0	1	1	2		2	1	1		2	1	1	1	2	2	1	1		10		10		10		10		10		10		10		10		10		10		10		10		10		10		10
agency	0	1	0	1	1	2		2	1	1		2	1	1	2	2		1	1		10		10		10		10		10		10		10		10		10		10		10		10		10		10		10
control	0	0	1	0																1	162.134	1	108.045	2	10.932	2	56.223	1	12.143	1	8.495	2	29.541	1	10.642	1	9.773	2	57.401	2	13.832	1	29.133	2	20.193	1	15.94	2	19.472
agency	0	1	0	1	1		2	2	1	2		1	2	1	1	2	1	1	1		10		10		10		10		10		10		10		10		10		10		10		10		10		10		10
no_agency	1	0	0	1	1	1	2	2	1	1	2	1	2	2	1	1	1	1	1		10		10		10		10		10		10		10		10		10		10		10		10		10		10		10
control	0	0	1	0																1	5.304	1	13.555	2	6.973	2	9.637	1	6.765	1	10.13	2	12.723	1	8.252	1	13.232	2	14.815	2	28.871	2	7.3	1	17.134	1	8.141	1	9.88
control	0	0	1	0																1	7.118	1	5.932	2	15.442	2	7.892	1	10.155	1	15.119	2	20.236	1	11.986	1	12.921	2	18.199	1	18.3	2	17.037	2	22.431	1	10.136	1	21.489
control	0	0	1	0																1	5.619	2	19.421	2	12.707	2	10.989	1	9.191	1	6.751	2	16.199	1	13.117	2	12.948	1	12.083	2	15.238	2	13.342	2	13.212	1	9.335	1	11.43
no_agency	1	0	0	1	1	2	2	2	1	1	2	1	2	1	1	2	1	1	1		10		10		10		10		10		10		10		10		10		10		10		10		10		10		10
no_agency	1	0	0	1	1	1	2	2	1	1	1	2	1	1	1	2	2	1	1		10		10		10		10		10		10		10		10		10		10		10		10		10		10		10
control	0	0	1	0																1	8.068	2	10.999	1	8.31	2	4.653	1	4.416	1	5.774	2	4.678	2	8.237	1	10.371	2	6.205	1	5.723	2	8.128	2	11.317	1	5.634	1	3.64
control	0	0	1	0																1	11.828	2	27.461	2	15.394	2	6.238	2	10.668	1	11.481	2	19.385	1	20.206	2	16.352	2	25.034	1	8.504	2	16.59	2	12.166	2	2.135	1	5.277
no_agency	1	0	0	1	1			2	1	1	2			2				1	2		10		10		10		10		10		10		10		10		10		10		10		10		10		10		10
agency	0	1	0	1	1		2	2	2	1	2	1	1	2	1	2	2	2	1		10		10		10		10		10		10		10		10		10		10		10		10		10		10		10
no_agency	1	0	0	1	1	1	2	2	1	1	1	1	2	1	2	2	2	1	2		10		10		10		10		10		10		10		10		10		10		10		10		10		10		10
control	0	0	1	0																1	4.761	1	5.335	1	7.476	2	6.114	1	6.711	1	16.726	1	3.902	1	6.062	1	7.187	1	7.842	1	5.176	1	6.72	1	4.479	1	4.512	1	8.974
no_agency	1	0	0	1	2		1	2	1	1	2	1	1		1	1	2	1	1		10		10		10		10		10		10		10		10		10		10		10		10		10		10		10
no_agency	1	0	0	1	1		2	2	1	1	2	1	2	1	1	2	2	1	2		10		10		10		10		10		10		10		10		10		10		10		10		10		10		10
control	0	0	1	0																1	8.456	2	48.787	2	19.558	2	7.71	2	11.223	1	23.364	2	21.575	1	28.814	1	14.404	2	23.6	2	28.742	2	12.865	2	24.981	1	11.019	1	49.152
agency	0	1	0	1	1		2	2	1	1	1	1	1	1	1	1	2	1	1		10		10		10		10		10		10		10		10		10		10		10		10		10		10		10
control	0	0	1	0																1	21.053	1	30.508	2	19.929	2	12.819	1	19.276	1	10.118	2	41.091	1	19.453	1	14.021	1	13.131	2	104.587		2.451	2	40.189	1	37.517	1	51.638
control	0	0	1	0																1	7.308	2	26.064	2	15.135	2	12.846	1	7.995	1	10.852	2	23.194	1	64.585	1	11.991	2	15.503	2	66.138	2	31.386	2	25.287	1	14.829	1	28.691
agency	0	1	0	1	1		2	2	2	1	2	1	2	1	1	1	1	1	1		10		10		10		10		10		10		10		10		10		10		10		10		10		10		10
control	0	0	1	0																1	11.888	2	28.544	2	13.88	2	8.421	2	13.682	1	12.52	2	5.827	1	14.299	2	13.856	2	27.213	2	12.135	1	21.059	2	39.342	1	13.153	1	37.683
no_agency	1	0	0	1	1		1	2	2	1		1	2	1	2	1	1	1	2		10		10		10		10		10		10		10		10		10		10		10		10		10		10		10
no_agency	1	0	0	1	1	1	2	2	1	1	2	1	1		2	2	2	1	1		10		10		10		10		10		10		10		10		10		10		10		10		10		10		10
agency	0	1	0	1	1		2	2	1	1	2	2	2	1	2	1	2	1	1		10		10		10		10		10		10		10		10		10		10		10		10		10		10		10
no_agency	1	0	0	1	1	1	2	2	2	1	2	2	2	2	2	2	2	1	1		10		10		10		10		10		10		10		10		10		10		10		10		10		10		10
no_agency	1	0	0	1	1		2	2	1	1	2	1	2	1	1	2	2	1	2		10		10		10		10		10		10		10		10		10		10		10		10		10		10		10
agency	0	1	0	1	1		2	2	1	1		1	1	1	1		1	1	1		10		10		10		10		10		10		10		10		10		10		10		10		10		10		10
no_agency	1	0	0	1	1	2	2	2	1	1	2	1	2	1	1	2	2	1	1		10		10		10		10		10		10		10		10		10		10		10		10		10		10		10
no_agency	1	0	0	1	1		2	2	2	1	2	2	2	1	2	2	1	1	1		10		10		10		10		10		10		10		10		10		10		10		10		10		10		10
[truncated: 110 more columns]
