# Supplementary material for: The impact of agency on time and risk preferences
Source: Nat Commun. 2020 May 29;11:2665. doi: 10.1038/s41467-020-16440-0 (PMC7260199; doi:10.1038/s41467-020-16440-0)
Supplement: Supplementary file 6 — Supplementary Data 3 [file 41467_2020_16440_MOESM6_ESM.xlsx]

## Sheet: Agency_Time_Risk_Preferences_St
trmt	took_off_headphones	practice_anagram1	practice_anagram2	practice_anagram3	practice_anagram4	anagram1	anagram2	anagram3	anagram4	anagram5	anagram6	anagram7	anagram8	anagram9	anagram10	anagram11	anagram12	anagram13	anagram14	anagram15	anagram16	anagram17	anagram18	anagram19	anagram20	anagram21	anagram22	anagram23	anagram24	anagram25	anagram26	anagram27	anagram28	anagram29	anagram30	time1	time2	time3	time4	time5	time6	time7	time8	time9	time10	time11	time12	time13	time14
0	0	0	0	0	0	0	1	0	0	0	0	0	1	0	0	1	0	1	0	0	1	1	1	1	0	1	1	0	1	1	1	0	0	0	0	1	1	1	2	1	1	2	2	1	1	2	1	1	2
1	1	0	0	0	0	0	0	1	0	0	0	0	1	0	0	0	0	0	0	0	1	0	0	0	0	0	0	0	0	0	0	0	0	0	0	2	2	2	2	2	2	2	2	2	2	2	2	2	2
1	0	0	0	0	0	1	0	0	0	0	0	0	0	0	0	0	0	0	0	0	1	0	0	0	0	0	0	0	0	0	0	0	0	0	0	1	1	1	2	1	1	2	2	1	1	2	1	1	2
1	0	0	0	0	0	1	1	1	1	0	1	1	1	0	1	0	0	0	1	0	1	0	0	0	0	0	0	0	0	0	1	0	0	0	0	1	2	2	2	2	1	2	2	1	2	2	2	1	2
1	0	0	0	0	0	0	0	1	0	0	0	0	0	0	0	0	1	0	1	0	0	0	0	0	0	0	0	0	0	0	0	0	0	0	0	1	1	1	2	1	1	2	2	1	1	2	1	1	2
0	0	0	0	0	0	0	0	1	0	0	0	0	1	0	0	0	0	0	1	0	0	0	0	0	0	0	0	0	0	0	0	0	0	0	1	1	1	1	2	2	1	2	2	1	1	2	1	1	2
0	0	1	0	0	0	1	1	0	1	0	1	0	1	0	0	0	0	0	0	0	0	0	0	0	0	0	0	1	1	0	0	0	1	0	0	2	2	1	2	1	1	2	2	1	1	2	1	1	1
1	0	1	0	0	0	0	0	0	0	0	0	0	0	0	0	1	0	0	0	0	0	0	0	0	0	0	0	0	0	0	0	0	0	0	0	1	2	1	2	2	1	2	2	1	2	2	1	1	2
1	0	1	0	1	0	0	0	0	0	0	1	0	0	0	0	0	0	0	0	0	1	0	0	0	0	0	0	0	0	0	0	0	0	0	0	1	1	1	2	2	1	2	2	1	2	2	1	1	2
0	0	0	0	0	0	1	0	1	0	0	0	0	0	0	0	0	0	0	1	1	0	0	1	0	0	0	0	0	0	0	0	0	0	0	0	2	2	2	2	2	2	2	2	2	2	2	2	2	2
1	0	0	0	0	0	0	0	1	0	0	1	0	0	0	0	0	0	0	0	0	0	0	0	0	0	0	0	0	0	0	0	0	0	0	0	1	2	1	2	1	1	2	2	1	1	2	1	1	1
0	0	0	0	0	0	0	0	1	0	0	0	0	0	0	0	0	0	0	0	0	1	0	0	0	0	0	1	1	0	1	1	0	0	1	1	1	1	1	2	1	1	2	2	1	1	2	1	1	1
0	0	1	0	0	0	1	1	1	0	0	1	0	0	0	0	0	0	0	0	0	1	0	0	0	0	0	0	0	0	0	0	0	0	0	0	1	2	2	2	1	1	1	2	1	1	1	1	1	1
1	0	0	1	1	0	1	0	1	0	0	0	0	1	0	1	1	1	0	1	0	0	0	0	1	0	1	0	0	0	0	0	0	0	0	0	1	2	1	2	2	1	2	2	1	1	2	1	1	2
0	0	0	0	0	0	1	1	1	1	1	1	0	1	0	1	1	0	0	1	1	0	1	1	0	0	0	0	0	1	0	0	0	0	0	1	1	2	1	2	2	1	2	2	1	1	2	1	1	1
0	0	0	0	0	0	1	1	0	0	0	1	1	0	1	0	0	0	0	1	1	0	0	0	1	0	0	0	0	1	0	1	0	1	0	0	1	1	1	2	1	1	1	1	1	1	1	1	1	1
0	0	0	0	1	0	1	1	1	1	0	0	1	0	1	0	0	0	1	1	1	1	0	0	1	1	1	1	0	0	0	0	0	0	0	0	1	2	1	2	2	1	2	2	1	1	2	1	1	2
0	0	0	0	0	0	1	1	0	0	0	0	1	1	1	0	1	0	1	1	0	0	0	0	1	0	1	1	0	0	0	0	0	0	0	0	1	2	2	2	2	1	2	2	1	2	2	1	1	2
1	0	0	1	1	0	1	0	1	0	0	1	0	1	0	0	0	0	1	0	0	1	0	0	1	0	0	0	0	0	1	0	0	0	0	0	1	1	1	2	1	1	2	2	1	1	2	1	1	2
1	0	0	0	0	0	0	0	1	0	0	0	0	1	0	0	0	0	0	0	0	0	0	0	0	0	0	0	0	0	0	0	0	0	0	0	1	2	1	2	1	1	2	2	1	2	2	1	1	2
0	0	0	0	0	0	1	1	1	0	0	0	0	0	0	0	0	0	0	0	0	0	0	0	0	0	0	0	0	0	0	0	0	0	0	0	1	1	1	2	1	1	2	2	1	1	2	1	1	2
1	0	0	0	0	0	0	1	1	0	1	0	0	0	0	0	0	0	0	0	0	1	0	0	0	0	0	0	0	0	0	0	0	0	0	0	1	2	2	2	2	1	2	2	1	2	2	1	1	2
1	0	0	0	0	0	1	0	0	0	0	0	0	0	0	0	0	0	0	0	1	1	0	0	0	0	0	0	0	0	1	0	0	0	0	0	1	2	2	2	2	1	2	2	1	2	2	1	1	2
0	0	1	0	0	0	1	1	1	1	0	0	0	0	0	0	0	0	0	0	0	0	0	0	0	0	0	0	0	0	0	0	0	0	0	0	1	1	1	2	2	1	2	2	1	1	2	1	1	2
0	0	0	0	0	0	0	0	0	0	0	0	0	0	0	0	0	0	0	0	0	0	0	1	0	0	0	0	0	0	0	0	0	0	0	0	1	2	2	2	2	1	2	2	1	2	2	1	1	2
0	0	0	0	0	1	0	1	0	0	0	0	0	1	0	1	0	0	0	0	0	1	0	1	0	1	0	1	1	1	0	0	0	0	0	0	1	2	1	2	2	1	2	2	1	2	2	1	1	2
1	0	0	0	0	0	1	1	0	0	0	1	0	1	0	0	0	0	0	0	0	1	0	0	0	0	0	0	0	0	0	0	1	0	0	0	1	2	2	2	2	1	2	2	1	1	2	1	1	2
0	0	0	0	0	0	1	0	0	0	0	0	1	1	0	0	0	0	0	0	0	0	0	0	0	0	0	0	0	0	0	1	0	1	0	0	1	1	1	2	1	1	1	2	1	1	2	1	1	1
1	0	0	0	0	0	1	0	0	0	0	1	0	1	0	0	0	0	0	0	0	0	0	0	0	0	0	0	0	0	0	0	0	0	0	0	1	1	1	2	1	1	2	2	1	1	2	1	1	2
1	0	0	0	0	0	1	0	1	0	0	0	0	0	0	0	0	0	0	1	0	1	0	0	1	0	0	0	0	0	1	1	0	0	0	0	1	2	1	2	2	1	2	2	1	1	2	1	1	2
0	0	0	0	0	0	1	0	1	0	0	0	0	0	0	0	0	0	1	0	0	0	0	0	0	0	0	0	0	0	0	1	0	0	0	0	1	1	1	2	2	1	2	2	1	1	2	1	1	2
0	0	0	0	0	0	0	0	0	0	0	0	0	0	0	0	0	0	0	0	0	1	0	0	0	0	0	0	0	0	0	1	0	0	0	0	1	1	1	2	2	1	2	2	1	2	2	1	1	2
0	0	1	0	0	0	1	0	1	1	0	0	1	1	0	1	1	0	1	0	1	1	1	1	0	0	1	0	0	0	1	1	0	0	0	0	1	1	1	2	1	1	2	2	1	1	2	1	1	2
0	0	1	0	0	0	0	0	0	0	0	0	0	0	0	0	0	0	0	0	0	0	0	0	0	0	0	0	0	0	0	0	0	0	0	0	1	1	1	2	2	1	2	2	1	1	2	1	1	2
0	0	0	1	0	1	1	1	1	0	0	0	1	1	0	0	0	0	1	0	1	1	0	0	0	0	1	0	0	0	0	0	0	0	0	0	1	2	2	2	2	1	2	2	1	2	2	1	1	2
1	0	0	0	1	0	0	0	1	0	0	0	0	1	0	0	0	0	0	0	0	0	0	0	0	0	0	1	0	0	1	0	0	1	0	1	1	2	2	2	2	1	2	2	1	2	2	2	1	2
0	0	0	0	0	0	0	0	0	0	0	0	0	0	0	0	0	0	0	0	0	0	0	0	0	0	0	0	0	0	0	0	0	0	0	0	1	1	1	2	1	1	2	2	1	1	2	1	1	1
1	0	0	0	0	0	0	0	1	0	0	0	0	1	0	0	0	0	0	0	1	0	0	0	0	0	1	0	0	0	0	1	1	0	0	0	2	2	2	2	2	2	2	2	2	2	2	2	2	2
0	0	0	0	0	0	1	1	0	0	0	1	1	1	0	0	0	0	0	0	0	0	0	0	0	0	0	0	0	0	0	0	0	0	0	0	1	1	1	2	1	1	2	2	1	1	2	1	1	1
0	0	0	0	0	0	0	0	0	0	0	0	0	1	0	0	0	0	1	0	0	1	0	0	0	0	0	0	0	0	0	1	0	0	0	0	1	1	1	2	1	1	1	2	1	1	2	1	1	2
1	0	0	0	0	0	0	0	0	0	0	0	0	1	0	0	0	0	0	0	0	1	0	0	0	0	0	0	0	0	1	1	0	0	0	1	1	2	1	2	2	1	2	2	1	1	2	1	1	2
1	0	0	0	0	0	0	0	0	0	0	0	0	0	0	0	0	0	0	0	0	0	0	0	1	0	0	0	0	0	1	0	0	0	0	0	1	1	1	2	2	1	2	2	1	1	2	1	1	2
0	0	1	0	0	0	1	0	1	0	0	0	0	0	0	0	1	0	1	1	1	1	0	0	0	0	0	0	0	0	0	0	0	0	0	0	1	2	1	2	2	1	2	2	1	1	2	1	1	2
1	0	0	1	1	0	1	1	1	1	0	0	0	0	0	0	0	0	0	0	0	1	0	0	0	0	0	0	0	0	1	0	0	0	0	0	1	2	2	2	2	1	2	2	1	2	2	2	1	2
1	0	0	0	0	0	0	0	0	0	0	0	0	1	0	1	0	0	0	0	0	1	0	0	0	0	0	0	1	0	0	1	0	0	0	0	1	2	1	2	2	1	2	2	1	1	2	1	1	2
1	0	0	0	0	0	0	0	0	1	0	0	1	1	0	0	0	0	0	0	0	0	0	0	0	0	0	0	0	0	0	0	0	0	0	0	1	2	2	2	2	1	2	2	1	2	2	2	1	2
1	0	0	0	0	0	1	1	1	0	1	0	0	0	0	0	0	0	0	0	0	0	0	0	0	0	0	0	0	0	0	0	0	0	0	0	1	2	1	2	2	1	2	2	1	2	2	1	1	2
0	0	1	0	0	0	1	0	0	0	0	0	0	0	0	0	0	0	1	0	0	0	0	0	0	0	0	0	0	0	0	0	0	0	0	0	1	1	1	2	2	1	2	2	1	1	2	1	1	2
0	0	0	0	0	0	0	0	0	0	0	0	0	0	0	0	0	0	0	1	0	1	0	0	0	0	0	0	0	0	0	0	0	1	0	0	1	2	1	2	2	1	2	2	1	2	2	1	1	2
1	1	1	0	0	0	1	0	0	0	0	0	0	0	0	0	0	0	0	0	0	0	0	0	0	0	0	0	0	0	0	0	0	0	0	0	1	1	1	2	1	1	1	1	1	1	1	1	1	1
1	0	0	0	0	0	1	0	0	0	0	0	1	1	0	0	0	0	0	0	0	0	1	0	0	1	0	0	0	0	0	0	0	0	0	0	1	2	2	2	2	1	2	2	1	2	2	2	1	2
1	0	1	0	0	0	0	1	1	1	0	0	0	0	1	0	0	0	0	0	0	0	0	0	0	0	0	0	0	0	0	0	0	0	0	0	1	2	1	2	2	1	2	2	1	1	2	1	1	2
1	0	0	0	0	0	0	0	0	0	0	0	0	1	0	0	0	0	0	0	0	1	0	0	0	0	0	0	0	0	1	0	0	0	0	0	1	1	1	2	1	1	2	2	1	1	2	1	1	1
1	0	0	0	0	0	1	0	1	1	1	0	0	1	1	1	0	0	0	0	1	1	0	1	0	0	1	1	1	0	0	0	0	0	0	0	1	1	1	2	1	1	1	2	1	1	2	1	1	1
0	0	0	0	0	1	1	0	1	0	0	0	0	0	0	0	0	0	0	0	0	1	0	0	0	0	0	0	0	0	0	1	0	0	0	0	1	2	1	2	2	1	2	2	1	2	2	1	1	2
1	0	0	0	1	0	0	0	0	0	0	0	0	1	0	0	0	0	0	0	0	1	0	0	1	0	0	0	0	0	1	0	0	1	0	0	1	2	1	2	2	1	2	2	1	1	2	1	1	2
0	0	1	0	0	0	1	0	1	0	0	0	0	0	0	0	0	0	0	0	0	0	0	0	0	0	0	0	0	0	0	0	0	0	0	0	1	1	1	2	2	1	2	2	1	1	2	1	1	2
0	0	1	0	0	0	1	1	1	1	0	1	1	1	1	1	1	0	0	0	1	1	1	1	0	0	0	0	0	0	0	0	0	0	0	0	1	1	1	2	1	1	1	2	1	1	2	1	1	1
1	0	0	0	0	0	0	0	1	0	0	0	0	1	0	1	0	0	0	0	0	0	0	0	0	0	0	0	0	0	0	0	0	0	0	0	1	2	2	2	2	1	2	2	1	2	2	2	1	2
1	0	0	0	0	0	0	0	1	1	0	0	0	1	0	0	0	0	1	0	1	1	0	0	0	0	0	0	0	0	1	0	0	1	0	0	1	2	2	2	2	1	2	2	1	2	2	2	1	2
1	0	0	0	0	0	1	0	1	0	0	0	0	1	0	1	0	0	0	0	0	0	0	0	0	0	0	0	0	0	1	1	0	0	0	0	1	2	1	2	1	1	2	2	1	1	2	1	1	2
0	0	0	1	0	0	0	0	1	1	1	0	0	0	0	0	0	0	0	0	0	0	1	0	1	0	1	1	0	1	0	1	0	0	0	0	1	1	1	2	1	1	2	2	1	1	2	1	1	2
0	0	0	0	0	0	1	1	1	1	1	0	1	1	0	0	0	0	0	0	1	1	0	0	1	0	1	0	0	0	0	0	0	0	0	0	1	2	1	2	1	1	1	1	1	1	2	1	1	1
1	0	0	0	0	0	1	1	0	1	0	0	1	1	0	0	0	0	0	0	1	1	0	0	0	0	0	0	0	0	0	0	0	0	0	0	1	1	1	2	2	1	2	2	1	1	2		1	1
0	0	0	1	1	0	0	0	0	1	0	0	0	1	0	0	0	0	1	0	0	1	0	0	0	0	1	1	0	0	0	1	0	0	0	0	1	2	1	2	2	1	2	2	1	2	2	1	1	2
1	0	0	0	0	0	0	0	0	0	0	0	0	1	0	0	0	0	0	0	0	1	0	0	0	0	0	0	0	0	0	0	0	0	0	0	1	1	1	2	2	1	1	2	1	1	2	1	1	2
1	0	0	0	0	0	0	0	1	0	0	0	0	0	0	0	0	0	0	0	0	1	0	0	1	0	0	0	0	0	0	0	0	0	0	0	1	1	1	2	1	1	2	2	1	1	2	1	1	2
0	0	0	0	0	0	1	0	1	0	0	0	0	0	0	0	0	0	0	0	0	1	0	0	0	0	0	0	1	0	0	0	0	0	0	0	1	2	1	2	2	1	2	2	1	1	2	1	1	2
0	0	0	0	0	0	1	1	1	1	1	1	0	0	0	0	0	0	0	0	0	0	0	0	0	0	0	0	0	0	0	0	0	0	0	0	1	2		2	2	1	2	2	1	1	2	1	1	2
1	0	0	0	0	0	0	0	0	0	0	0	0	0	0	0	0	1	0	0	0	1	0	0	1	0	0	0	0	0	0	0	0	0	0	0	1	1	1	2	2	1	2	2	1	1	2	1	1	2
1	0	0	0	0	1	0	0	1	0	0	0	0	0	0	0	0	0	0	0	0	1	0	0	0	0	0	0	1	1	1	0	0	0	0	1	1	2	2	2	2	1	2	2	1	1	2	1	1	2
1	0	0	0	0	0	1	1	1	0	0	0	0	0	1	1	1	0	1	0	0	1	0	0	1	0	0	0	0	0	1	0	0	1	1	1	1	2	2	2	2	2	2	2	1	2	2	2	1	2
1	0	0	0	0	0	1	1	0	0	0	0	0	1	0	0	1	0	1	0	0	1	0	0	0	0	0	0	0	0	0	0	0	1	0	0	1	1	1	2	2	1	2	2	1	1	2	1	1	2
0	0	0	0	0	0	1	1	1	0	0	1	1	1	1	0	0	0	0	0	0	1	0	0	0	0	0	0	0	0	0	0	0	0	0	0	1	1	1	2	2	1	2	2	1	1	2	1	1	2
0	0	0	0	0	0	0	1	0	1	0	0	0	1	0	0	0	0	0	0	0	0	0	0	0	0	0	0	0	0	0	0	0	0	0	0	1	2	1	2	2	1	2	2	1	2	2	1	1	2
1	0	0	1	0	0	0	1	0	0	0	0	1	1	1	0	0	1	0	0	0	0	0	0	1	0	0	0	0	0	0	0	0	0	0	0	1	1	1		1	1	2	2	1	1	2	1	1	2
0	0	0	0	0	0	0	0	0	0	0	1	1	1	0	0	0	0	0	0	0	0	0	0	0	0	0	0	0	0	0	0	0	0	0	0	1	2	1	2	2	1	2	2	1	2	2	1	1	2
1	0	0	0	0	0	1	0	0	1	0	0	0	0	0	0	0	0	0	0	0	0	0	0	0	0	0	0	0	0	1	0	0	0	0	0	1	2	2	2	2	1	2	2	1	2	2	1	1	2
1	0	0	0	0	0	0	0	1	0	0	0	0	0	0	0	0	0	0	0	0	1	0	0	0	0	0	0	0	0	0	0	0	0	0	0	1	2	1	2	2	1	2	2	1	1	2	1	1	2
0	0	0	0	0	0	0	0	0	0	0	0	0	0	0	0	0	0	0	0	0	0	0	0	0	0	0	0	0	0	0	0	0	0	0	0	1	1	2	2	2	1	2	2	1	1	2	1	1	2
0	0	0	0	0	0	0	0	0	0	0	0	1	0	0	0	0	0	1	0	0	1	0	0	0	0	0	0	0	0	0	0	0	0	0	0	1	1	1	2	2	1	2	2	1	1	2	1	1	2
1	0	0	0	0	0	1	1	0	0	0	0	0	1	0	0	0	0	0	0	0	1	0	0	0	0	0	0	0	0	0	0	0	0	0	0	1	2	2	2	2	1	2	2	1	2	2	2	1	2
1	0	0	0	0	0	0	0	1	0	0	0	1	1	0	1	1	0	1	0	0	1	0	0	0	0	1	0	0	0	1	0	0	0	0	0	1	1	1	2	2	1	2	2	1	2	2	1	1	2
0	0	0	1	1	0	1	0	1	1	1	1	0	0	0	0	0	0	0	0	0	0	0	0	0	0	0	0	0	0	0	0	0	0	0	0	1	2	1	2	2	1	2	2	1	1	2	1	1	2
1	0	0	0	0	0	0	0	0	0	0	0	0	0	0	0	0	0	0	0	0	0	0	0	0	0	0	0	0	0	0	0	0	0	0	0	2	2	2	2	1	2	2	1	2	2	2	1	2	2
0	0	0	0	0	0	1	1	1	0	0	1	0	1	0	1	0	0	0	0	0	0	0	0	0	0	0	0	0	0	0	0	0	0	0	0	1	2	1	2	2	1	2	2	1	2	2	1	1	1
1	0	1	0	0	0	1	0	0	0	0	1	0	1	0	0	0	1	0	0	0	1	0	0	0	0	0	0	0	0	0	0	0	0	0	0	1	2	2	2	2	1	2	2	1	2	2	2	1	2
0	0	0	0	0	0	1	0	1	1	1	0	0	0	1	0	0	0	0	0	0	1	0	0	1	0	1	0	1	0	0	0	1	0	0	0	1	2	1	2	1	1	2	2	1	1	2	1	1	2
1	0	0	0	0	0	0	0	0	0	0	0	0	0	0	0	0	0	0	0	0	0	0	0	0	0	0	0	0	0	0	0	0	0	0	0	1	2	2	2	2	1	2	2	1	2	2	2	1	2
1	0	0	0	0	0	1	0	0	0	0	1	0	0	0	0	0	0	0	0	0	1	0	0	0	0	0	0	0	0	0	0	0	0	0	0	1	2	1	2	2	1	2	2	1	1	2	1	1	2
1	0	0	0	0	0	1	0	1	0	0	0	1	1	0	0	0	0	0	0	0	0	1	0	1	0	0	0	0	0	0	1	0	0	0	0	1	1	1	2	1	1	2	2	1	1	2	1	1	1
0	0	0	0	0	0	1	0	1	0	0	0	0	0	0	1	0	0	0	0	0	0	0	0	0	0	0	0	1	0	0	0	0	0	0	0	1	1	1	2	2	1	2	2	1	1	2	1	1	2
0	0	0	0	0	0	0	0	1	0	0	0	0	1	0	0	0	0	0	0	0	1	0	0	1	0	0	0	0	0	0	0	0	0	0	0	1	1	1	2	1	1	1	2	1	1	2	1	1	1
0	0	0	0	0	0	0	0	0	0	0	0	0	0	0	0	0	0	0	0	0	0	0	0	0	0	1	1	0	0	0	1	0	1	0	0	1	1	1	2	2	1	2	2	1	1	2	1	1	2
0	0	1	0	0	0	1	1	1	1	1	1	1	1	1	0	0	0	0	0	0	0	0	0	1	0	0	0	0	0	0	0	0	0	0	0	1	2	2	2	2	1	2	2	1	1	2	1	1	2
1	0	0	1	0	0	1	0	1	1	0	0	0	0	0	0	0	0	0	0	0	1	0	0	0	0	0	0	0	0	1	0	0	0	0	0	1	1	1	2	2	1	2	2	1	1	2	1	1	2
0	0	0	0	0	0	1	1	1	1	0	0	0	0	0	0	0	0	0	0	0	0	0	0	0	0	0	0	0	1	1	1	0	0	0	0	1	1	1	2	1	1	2	2	1	1	2	1	1	2
1	0	0	0	0	0	0	0	0	0	0	0	0	0	0	0	0	0	0	0	0	0	0	1	0	0	0	0	0	0	0	0	0	0	0	0	1	1	1	2	1	1	2	2	1	1	2	1	1	2
0	0	0	0	0	0	0	0	0	0	0	0	0	0	0	0	0	0	0	0	0	0	0	0	0	0	0	1	0	0	0	0	0	0	0	0	1	1	1	2		1	1	2	1	1	2	1	1	1
1	0	0	0	0	0	1	0	1	0	0	1	1	1	0	0	0	0	0	0	0	0	0	0	0	0	0	0	0	0	0	0	0	0	0	0	1	2	1	2	2	1	2	2	1	1	2	1	1	2
1	0	0	0	0	0	1	0	1	0	0	1	0	0	0	0	0	0	0	0	0	0	0	0	0	0	0	0	0	0	0	0	0	0	0	0	1	2	1	2	1	1	2	2	1	1	2	1	1	2
0	0	0	0	0	0	0	0	1	0	0	1	0	1	0	0	0	0	1	0	1	0	0	0	0	0	0	0	0	0	0	0	0	0	0	0	1	1	1	2	1	1	2	2	1	1	2	1	1	1
1	0	0	0	0	0	1	1	1	0	1	1	1	1	0	1	1	1	1	0	1	1	0	0	0	0	0	0	0	0	0	1	1	0	1	0	1	1	1	2	1	1	2	2	1	1	2	1	1	2
0	0	0	0	0	1	0	1	1	0	0	0	0	0	0	0	0	0	0	0	0	1	0	0	0	0	0	0	0	0	1	0	0	0	0	0	1	2	1	2	2	1	2	2	1	1	2	1	1	2
1	0	0	0	0	0	0	0	1	0	0	0	0	1	0	0	0	0	0	0	0	1	0	0	0	0	0	0	0	0	1	0	0	0	0	0	2	2	2	2	2	2	2	2	1	2	2	2	1	2
1	0	0	0	0	0	0	0	1	0	0	0	0	0	0	0	0	0	0	0	1	1	1	0	0	0	0	1	0	0	0	1	0	0	0	0	1	1	1	2	1	1	2	2	1	1	2	1	1	2
0	0	1	0	0	0	0	0	1	1	0	0	1	1	1	0	0	0	0	1	0	1	0	0	0	0	0	0	0	0	1	1	0	0	0	0	1	1	2	2	1	1	2	2	1	1	2	1	1	2
0	0	1	0	0	0	1	1	1	1	1	1	0	1	1	1	1	0	0	0	1	0	1	1	1	1	0	0	0	0	0	1	0	0	0	1	1	2	2	2	2	2	2	2	1	2	2	1	1	2
1	0	0	0	1	0	0	0	1	0	0	0	0	0	0	0	0	0	1	0	0	1	0	0	0	0	0	1	0	0	0	1	0	0	0	1	1	2	2	2	2	1	2	2	1	2	2	2	1	2
0	0	0	0	0	0	0	0	0	0	0	0	0	0	0	0	0	0	0	0	0	0	0	0	1	0	0	0	0	0	1	1	0	0	0	0	1	1	1	2	1	1	2	2	1	1	2	1	1	1
1	0	0	0	0	0	0	1	1	1	0	0	0	1	0	1	0	0	1	1	0	1	0	0	1	0	0	1	0	1	0	1	0	0	0	1	1	1	1	2	2	1	2	2	1	1	2	1	1	2
1	0	1	1	0	0	1	0	0	0	0	0	0	1	0	0	1	0	0	1	1	1	0	0	0	0	0	0	0	0	1	1	0	0	0	0	1	1	1	2	1	1	2	2	1	1	2	1	1	1
0	0	0	0	0	0	1	0	1	1	0	0	0	1	0	0	0	0	1	0	0	1	0	0	0	0	0	0	0	0	1	0	0	0	0	0	2	2	2	2	2	2	2	2	2	2	2	2	2	2
1	0	0	0	0	0	1	0	0	1	0	0	0	1	0	0	1	0	1	0	0	0	0	0	0	0	0	0	0	0	0	0	0	0	0	0	1	2	2	2	2	1	2	2	1	2	2	1	1	2
1	0	0	0	0	0	0	0	1	1	0	0	0	0	0	0	0	0	0	0	1	1	0	0	0	1	0	0	0	0	0	0	0	0	0	0	2	2	2	2	2	2	2	2	2	2	2	2	2	2
[truncated: 14 more columns]
