# Supplementary material for: The impact of agency on time and risk preferences
Source: Nat Commun. 2020 May 29;11:2665. doi: 10.1038/s41467-020-16440-0 (PMC7260199; doi:10.1038/s41467-020-16440-0)
Supplement: Supplementary file 7 — Supplementary Data 4 [file 41467_2020_16440_MOESM7_ESM.xlsx]

## Sheet: Sheet1
Discount Rate	Agency
0.026	0
0.026	0
0.0039	0
0.064	0
0.0039	0
0.0039	0
0.064	0
0.0039	0
0.0016	0
0.0098	0
0.0098	0
0.0016	0
0.0039	0
0.026	0
0.0098	0
0.0039	0
0.0098	0
0.026	0
0.0039	0
0.064	0
0.0098	0
0.026	0
0.0016	0
0.0016	0
0.0039	0
0.0016	0
0.0098	0
0.064	0
0.0098	0
0.0039	0
0.0016	0
0.0016	0
0.0016	0
0.0098	0
0.0039	0
0.0039	0
0.0039	0
0.0098	0
0.0039	0
0.0016	0
0.0039	0
0.0016	0
0.026	0
0.0098	0
0.0016	0
0.026	0
0.064	0
0.064	0
0.0039	0
0.0006	0
0.00025	0
0.064	0
0.0098	1
0.0006	1
0.0098	1
0.0039	1
0.0016	1
0.0039	1
0.0016	1
0.026	1
0.0039	1
0.0016	1
0.0006	1
0.0016	1
0.0098	1
0.0039	1
0.0006	1
0.0039	1
0.0098	1
0.00025	1
0.0039	1
0.0006	1
0.0016	1
0.00025	1
0.0098	1
0.026	1
0.026	1
0.0016	1
0.00025	1
0.0006	1
0.0039	1
0.0098	1
0.0256	1
0.026	1
0.0016	1
0.0039	1
0.00025	1
0.0098	1
0.026	1
0.0016	1
0.0039	1
0.0006	1
0.0039	1
0.00016	1
0.0006	1
0.0006	1
0.0039	1
0.0098	1
0.0098	1
0.026	1
0.0039	1
0.0039	1
0.0098	1
0.00016	1
0.026	1
0.0006	1
0.0098	1
0.026	1
0.0016	1
