# Supplementary material for: The impact of agency on time and risk preferences
Source: Nat Commun. 2020 May 29;11:2665. doi: 10.1038/s41467-020-16440-0 (PMC7260199; doi:10.1038/s41467-020-16440-0)
Supplement: Supplementary file 8 — Supplementary Data 5 [file 41467_2020_16440_MOESM8_ESM.xlsx]

## Sheet: Sheet1
agency	bid	gender
0	30	1
0	1	0
0	0	1
0	40	0
0	49	0
0	25	0
0	49	0
0	3	0
0	35	1
0	48	1
0	23	0
0	30	0
0	50	0
0	49	0
0	5	0
0	45	0
0	10	1
0	0	1
0	49	0
0	30	1
0	40	1
0	10	1
0	30	0
0	26	0
0	10	1
0	49	1
0	50	1
0	49	1
0	30	0
0	49	0
0	49	0
0	50	0
0	49	1
0	50	0
0	49	0
0	10	1
0	1	1
0	50	0
0	45	0
0	0	1
0	0	0
0	50	1
0	20	0
0	25	1
0	25	0
0	30	0
1	20	1
1	45	0
1	1	0
1	25	1
1	30	0
1	10	0
1	0	0
1	0	1
1	25	1
1	0	1
1	25	1
1	50	0
1	49	0
1	1	1
1	40	0
1	20	1
1	11	1
1	0	0
1	25	1
1	0	0
1	26	0
1	0	1
1	50	0
1	19	0
1	49	1
1	25	0
1	20	0
1	26	0
1	35	1
1	1	0
1	10	1
1	10	0
1	0	1
1	10	0
1	0	1
1	10	1
1	0	1
1	10	0
1	0	1
1	0	0
1	21	0
1	5	0
1	49	0
1	0	0
1	0	1
1	50	0
