# Supplementary material for: The impact of agency on time and risk preferences
Source: Nat Commun. 2020 May 29;11:2665. doi: 10.1038/s41467-020-16440-0 (PMC7260199; doi:10.1038/s41467-020-16440-0)
Supplement: Supplementary file 9 — Supplementary Software 1 [file 41467_2020_16440_MOESM9_ESM.txt]

/*The Impact of Agency on Time and Risk Preferences -- World Value Survey analysis

Purpose: This file analyzes the data from the 2010-2014 World Values Survey;
variable names and values taken from online codebook.*/

drop _all
clear all
set more off
cd "<path>"
ssc install estout, replace

/*Load data and clean*/
use WV6_Data_stata_v_2015_04_18.dta
rename V2 country
rename V55 empowered 
rename V229 employment 
rename V237 familysavings 
rename V239 incomedecile 
rename V57 marital
rename V58 numkids
rename V240 gender
rename V241 birthyr
rename V242 age
rename V248 ed
rename V261 date
rename V264 countryyear 
foreach var of varlist _all {
	replace `var' = . if `var' < 0
}
decode country, gen(country_name)
ssc install dummieslab
dummieslab country
tostring date, gen(date2)
replace date2 = subinstr(date2,"-","",.) 
replace date2 = substr(date2,5,2)
destring date2, replace
gen season = .
replace season = 1 if date2 >= 1 & date2<=3
replace season = 2 if date2 >= 4 & date2<=6
replace season = 3 if date2 >= 7 & date2<=9
replace season = 4 if date2 >= 10 & date2<=12
gen employed = .
replace employed = 1 if employment >= 1 & employment <= 3
replace employed = 0 if employment == 7 
replace familysavings = 5-(familysavings) //reverse code
label define sav_lab 1 "Spent savings and borrowed money" 2 "Spent some savings and borrowed money" 3 "Just got by" 4 "Saved money"
label val familysavings sav_lab //flip the labels
gen saved = (familysavings==4)
replace saved=. if familysavings==.
rename gender male
replace male = 0 if male == 2
replace male = . if male ~= 0 & male ~= 1
egen country_mean_empowered=mean(empowered), by(country)
gen oecd=0
replace oecd=1 if country==36
replace oecd=1 if country==152
replace oecd=1 if country==233
replace oecd=1 if country==236
replace oecd=1 if country==276
replace oecd=1 if country==392
replace oecd=1 if country==484
replace oecd=1 if country==528
replace oecd=1 if country==554
replace oecd=1 if country==616
replace oecd=1 if country==705
replace oecd=1 if country==724
replace oecd=1 if country==752
replace oecd=1 if country==792
replace oecd=1 if country==840

reg familysavings empowered i.incomedecile employed i.countryyear season male age numkids i.marital i.ed, robust cluster(country)

/*Table S1*/
reg familysavings empowered oecd##c.empowered i.incomedecile employed i.countryyear season male age numkids i.marital i.ed, robust cluster(country) /*1-4 scale; basic, cluster SEs*/
est store regr1, title(SEs Clustered at Country Level)
xtreg familysavings empowered oecd##c.empowered i.incomedecile employed i.countryyear season male age numkids i.marital i.ed, robust i(country) fe /*1-4 scale; country-level fixed effects*/
est store regr2, title(Country Fixed Effects)
xi: logit saved empowered oecd##c.empowered i.incomedecile employed i.countryyear season male age numkids i.marital i.ed, robust cluster(country) /*logit binary; basic, cluster SE*/
est store regr3, title(Logit with SEs Clustered at Country Level)
xi: ologit familysavings empowered oecd##c.empowered i.incomedecile employed i.countryyear season male age numkids i.marital i.ed, robust cluster(country) /*ordered logit; basic, cluster SE*/
est store regr4, title(Ordered Logit with SEs Clustered at Country Level)
estout regr1 regr2 regr3 regr4 using tableS1.xls, cells(b(star fmt(%9.3f)) se(par fmt(3))) starlevels(* 0.10 ** 0.05 *** 0.01)  /*
*/ legend label varlabels(empowered Agency employed Employed _cons Constant) /*
*/ stats(N r2, fmt(%9.0g %9.3f) label (N R-squared) ) order(empowered employed _cons) replace	

	
/*Residual analysis*/ 
reg familysavings i.incomedecile employed i.countryyear i.season male age numkids i.marital i.ed, robust cluster(country) 
predict res_save0, residual
reg res_save0 empowered
	 
	 
/*Fig S1*/
reg familysavings incomedecile employed countryyear i.season male age numkids marital ed
predict res_save1, residual
egen countryres=mean(res_save1), by(country)
graph twoway (scatter countryres country_mean_empowered, mlabel(country) mlabcolor(navy) mlabsize(vsmall) mcolor(navy)) /*
*/ (lfit countryres country_mean_empowered, lcolor(red)), ytitle("Savings (residual)") xtitle("Agency") /*
*/ title("(a)") legend(label(1 "Mean Country Residual") label(2 "Fitted Values")) /*
*/ scheme(s1color) ylabel(-.9(.3).6) name(graph1, replace) nodraw
bysort empowered: egen res_save_agency = mean(res_save1)
graph twoway (scatter res_save_agency empowered, mcolor(navy)) (lfit res_save_agency empowered, lcolor(red)), /*
*/ title("(b)") ytitle("Savings (residual)") xtitle("Agency") legend(label(1 "Mean Residual") label(2 "Fitted Values")) /*
*/  scheme(s1color) ylabel(-.9(.3).6) name(graph2, replace) nodraw  
graph combine graph1 graph2, rows(1) scheme(s1color) scale(.9) graphregion(margin(zero))
graph export figS1.tif, width(3000) replace	
