# Supplementary material for: The impact of agency on time and risk preferences
Source: Nat Commun. 2020 May 29;11:2665. doi: 10.1038/s41467-020-16440-0 (PMC7260199; doi:10.1038/s41467-020-16440-0)
Supplement: Supplementary file 10 — Supplementary Software 2 [file 41467_2020_16440_MOESM10_ESM.txt]

/*The Impact of Agency on Time and Risk Preferences-- Study 1 analysis

Purpose: this file analyzes the data from Study 1.

Data dictionary: 
treatment: treatment group
agency: =0 if are not in Agency group, =1 if are in Agency group
no_agency: =0 if are not in No Agency group, =1 if are in No Agency group
control: =0 if are not in Control group, =1 if are in Control group
score1: score in first set of cognitive aptitude questions
score2: score in second set of cognitive aptitude questions
rand1to15: random number that determined whether P would get paid bonus in 2nd set of cognitive aptitude questions
rand_time_chosen: random number that determined which of the P's 2 time preferences choices would be realized
total_imm_earnings: total immediate earnings
score2_earnings: earnings from the 2nd set of cognitive aptitude questions
earlier_earnings_realized: additional bonus from time preferences question
later_earnings_realized: additional bonus from time preferences question
chose_to_get_more_time: =0 if did not exercise agency, =1 if did
empowered, angry, sad, happy: higher numbers indicate greater empowerment/anger/sadness/happiness
token_today_a: # of tokens allocated to today (in choice of between "today" vs. "1 week from today")
token_1wk_a: # of tokens allocated to 1 week from today (in choice of between "today" vs. "1 week from today")
token_1wk_b: # of tokens allocated to 1 week from today (in choice of between "1 week from today" vs. "2 weeks from today")
token_2wk_b: # of tokens allocated to 2 weeks from today (in choice of between "1 week from today" vs. "2 weeks from today")
time_comprehension: answer to time preferences comprehension question
risk_averse#: choice between safer and riskier option; =0 if chose riskier option, =1 if chose safer option
enough_time: extent to which felt had enough time; higher numbers indicate felt had more time

*/

       
drop _all
clear all
set more off
ssc install leebounds
cd  "<path>"

*************Load and clean data*******

import excel SupplementaryData1.xlsx, firstrow 
count if chose_to_get_more_time==1
tab treatment, missing
drop if chose_to_get_more_time==1 
tab treatment
gen scarcity=.
replace scarcity = 1 if treatment == "agency" | treatment == "no_agency"
replace scarcity = 0 if treatment == "control" 
gen risk_averse = (risk_averse1+risk_averse2+risk_averse3+risk_averse4)/4
gen time_comp_full_correct=(time_comprehension==2) //fully correct answer: 2
replace time_comp_full_correct=. if time_comprehension==.
gen time_comp_part_correct=(time_comprehension==1)
replace time_comp_part_correct=. if time_comprehension==.
gen time_comp_part_or_full_correct=(time_comprehension!=3)
replace time_comp_part_or_full_correct=. if time_comprehension==.


********Descriptive statistics and manipulation checks***********

/*Supplementary Table 2: descriptive statistics*/
foreach var of varlist score1 score2 enough_time {
	tabstat `var', by(treatment) statistics(mean semean)
}
ttest score2, by(scarcity)
ttest score2 if agency==1 | no_agency==1, by(agency)
ttest enough_time, by(scarcity)
ttest empowered if no_agency==1 | control==1, by(control)
ttest empowered if agency==1 | control==1, by(control)
ttest angry if agency==1 | no_agency==1, by(agency)
ttest sad if agency==1 | no_agency==1, by(agency)
ttest happy if agency==1 | no_agency==1, by(agency)
ttest time_comp_full_correct==.3333333
ttest time_comp_full_correct==.3333333 if treatment=="no_agency"
ttest time_comp_full_correct==.3333333 if treatment=="agency"
ttest time_comp_full_correct==.3333333 if treatment=="control"


***************Statistical analyses**********

ttest token_today_a==token_1wk_b if treatment=="no_agency" 
ttest token_today_a==token_1wk_b if treatment=="agency" 
ttest token_today_a==token_1wk_b if treatment=="control" 
ttest token_today_a==token_1wk_b 

/*Time preferences results; Table 1*/
gen id=_n
preserve
rename token_today_a token1
rename token_1wk_b token2
reshape long token, i(id) j(token_date)
tabstat token, by(treatment) statistics(mean semean)
gen second_token_decision=(token_date==2)
reg token no_agency control second_token_decision, robust cluster(id) 
est store regr1, title(1)
reg token no_agency control second_token_decision score1 score2 enough_time, robust cluster(id) 
est store regr2, title(2)
estout regr1 regr2 using table1.xls, /*
*/ cells(b(star fmt(%9.1f)) se(par fmt(1))) starlevels(* 0.10 ** 0.05 *** 0.01)  /*
*/ legend label varlabels(no_agency No_Agency control Control /*
*/ _cons Constant second_token_decision Second_token_decision) stats(N r2 p, fmt(%9.0g %9.3f) /*
*/ label (N R-squared p-value) ) order(no_agency control second_token_decision _cons)/*
*/ note(Study 1 results. Outcome variable: number of tokens allocated to earlier dates. OLS regressions. Agency is the omitted category. Each participant appears in the regression twice: once for each of the two time-preferences token allocation decisions. Second token decision is an indicator variable controlling for the token allocation decision. Additional covariates are the participant's score for the first set of cognitive aptitude questions, their score for the second set of cognitive aptitude questions, and their responses to the question on perceived time scarcity. Standard errors are in parentheses. All standard errors are robust and clustered at the participant ID level.) /*
*/ replace
reg token no_agency agency second_token_decision, robust cluster(id)                     
				
/*Risk results and statistics for mediation graph (Figure 3)*/
tabstat risk_averse, by(treatment)
regress token risk_averse if scarcity==1, robust cluster(id)  
regress token risk_averse, robust cluster(id)   
regress token no_agency if scarcity==1, robust cluster(id)  
regress token no_agency risk_averse if scarcity==1, robust cluster(id)  
regress risk_averse no_agency if scarcity==1, robust beta 
regress token no_agency risk_averse if scarcity==1, robust beta 
local a=.231608
local b=.2086261
local c_prime=.1083128
dis (`a'*`b')/(`a'*`b'+`c_prime') 

/*Robustness from time comprehension questions*/
regr token no_agency time_comp_part_correct if scarcity==1, robust cluster(id)
regr token no_agency time_comp_full_correct if scarcity==1, robust  cluster(id)	
regr token no_agency time_comp_part_or_full_correct if scarcity==1, robust cluster(id)
summ token if scarcity==1, detail
dis 6.918208/r(sd) 
dis 8.746075/r(sd) 
regr token no_agency agency time_comp_part_correct, robust cluster(id)
regr token no_agency agency time_comp_full_correct, robust cluster(id)	
regr token no_agency agency time_comp_part_or_full_correct, robust cluster(id)
summ token, detail
dis 8.027349/r(sd) 
dis 9.02424/r(sd)  
restore	
regress risk_averse no_agency if scarcity==1, robust 

/*Calculate Lee bounds*/
clear
import excel SupplementaryData1.xlsx, firstrow

gen scarcity=.
replace scarcity = 1 if treatment == "agency" | treatment == "no_agency"
replace scarcity = 0 if treatment == "control" 
gen risk_averse = (risk_averse1+risk_averse2+risk_averse3+risk_averse4)/4
tab score1
gen hi_score1=(score1>=10) //median split
replace hi_score1=. if score1==.
leebounds risk_averse no_agency if scarcity==1, cieffect tight(hi_score1)
gen id=_n
preserve
rename token_today_a token1
rename token_1wk_b token2
reshape long token, i(id) j(token_date)
leebounds token no_agency if scarcity==1, cieffect tight(hi_score1)
restore


********Create graphs****************
count if token_today_a!=. | token_1wk_b!=.

/*Figure 1*/
preserve
rename token_today_a token1
rename token_1wk_b token2
reshape long token, i(id) j(token_date)
collapse (mean) mean_token = token (sd) sd_token = token (count) n = token, by (treatment)
gen lo_token = mean_token - (sd_token / sqrt(n)) 
gen hi_token = mean_token + (sd_token / sqrt(n))
replace treatment="1" if treatment=="no_agency"
replace treatment="2" if treatment=="agency"
replace treatment="3" if treatment=="control"
destring treatment, replace
twoway (bar mean_token treatment, fcolor(eltgreen) lcolor(eltgreen) barwidth(.55)) /*
*/ (rcap hi_token lo_token treatment, lcolor(black) lwidth(medthick)), /*
*/ ylabel(0(10)40) ytitle("% of Tokens Allocated to Earlier Dates", size(medsmall)) /*
*/ title("Average Token Allocation", size(medlarge)) /*
*/ xlabel(1 "No Agency" 2 "Agency" 3 "Control", noticks labsize(medsmall)) /*
*/ xtitle("") scheme(s1color) legend(off) 
graph export fig1.tif, replace width(1600)
restore

/*Figure 2*/
preserve
rename token_today_a token1
rename token_1wk_b token2
reshape long token, i(id) j(token_date)
replace treatment="1" if treatment=="no_agency"
replace treatment="2" if treatment=="agency"
replace treatment="3" if treatment=="control"
destring treatment, replace
summarize token if treatment==1
local m1=r(mean)
local sd1=r(sd)
local n1=r(N)
local low1 = `m1'-(`sd1'/sqrt(`n1'))
local high1 = `m1'+(`sd1'/sqrt(`n1'))
summarize token if treatment==2
local m2=r(mean)
local sd2=r(sd)
local n2=r(N)
local low2 = `m2'-(`sd2'/sqrt(`n2'))
local high2 = `m2'+(`sd2'/sqrt(`n2'))
summarize token if treatment==3
local m3=r(mean)
local sd3=r(sd)
local n3=r(N)
local low3 = `m3'-(`sd3'/sqrt(`n3'))
local high3 = `m3'+(`sd3'/sqrt(`n3'))
histogram token if treatment==1, fcolor(eltgreen) lcolor(eltgreen) xscale(range(0(20)100)) xlabel(none 0(20)100) xtitle("")/*
*/ addplot(pci 0 `m1' 60 `m1', lcolor(gs0) lpattern(solid) || pci 0 `low1' 60 `low1' 0 `high1' 60 `high1', lcolor(gs10) lpattern(dash))/*
*/ yscale(range(0(30)60)) ylabel(none 0(30)60) width(10) legend(off) scheme(s1color) percent title("No Agency") name (token_no_agency, replace) nodraw
histogram token if treatment==2, fcolor(eltgreen) lcolor(eltgreen) xscale(range(0(20)100)) xlabel(none 0(20)100) xtitle("") /*
*/ addplot(pci 0 `m2' 60 `m2', lcolor(gs0) lpattern(solid) || pci 0 `low2' 60 `low2' 0 `high2' 60 `high2', lcolor(gs10) lpattern(dash))/*
*/ yscale(range(0(30)60)) ylabel(none 0(30)60) width(10) legend(off) scheme(s1color) percent title("Agency") name (token_agency, replace) nodraw
histogram token if treatment==3, fcolor(eltgreen) lcolor(eltgreen) xscale(range(0(20)100)) xlabel(none 0(20)100) xtitle("Tokens")/*
*/ addplot(pci 0 `m3' 60 `m3', lcolor(gs0) lpattern(solid) || pci 0 `low3' 60 `low3' 0 `high3' 60 `high3', lcolor(gs10) lpattern(dash))/*
*/ yscale(range(0(30)60)) ylabel(none 0(30)60) width(10) legend(off) scheme(s1color) percent title("Control") name (token_control, replace) nodraw
graph combine token_no_agency token_agency token_control, cols(1) scheme(s1color) title("Distribution of Tokens Allocated to Earlier Dates", size(medlarge))
graph export fig2.tif, replace width(1600)
restore
	
/*Appendix Figure 2*/
count if token_today_a!=. | token_1wk_a!=. | token_1wk_b!=. | token_2wks_b!=.
preserve
rename token_today_a token1
rename token_1wk_b token2
reshape long token, i(id) j(token_decision)
graph box token, over(token_decision, relabel(1 "D1" 2 "D2")) over(treatment, relabel(1 "No Agency" 2 "Agency" 3 "Control")) scheme(s1color) /*
*/ box(1, color(teal) lwidth(medium)) box(2, color(teal) /*
*/ lwidth(medium)) intensity(*1.2) lintensity(*250) marker(1, mcolor(teal)) /*
*/ title("Token Allocation, Divided by Allocation Decision", size(med)) /*
*/ ytitle("% of Tokens Allocated to Earlier Dates", size(medsmall)) ylabel(, nogrid)  
graph export figS2.tif, replace width(1600)
restore
