# Supplementary material for: The impact of agency on time and risk preferences
Source: Nat Commun. 2020 May 29;11:2665. doi: 10.1038/s41467-020-16440-0 (PMC7260199; doi:10.1038/s41467-020-16440-0)
Supplement: Supplementary file 11 — Supplementary Software 3 [file 41467_2020_16440_MOESM11_ESM.txt]

/*The Impact of Agency on Time and Risk Preferences-- Study 1b analysis

Purpose: this file analyzes the data from Study 1b.

Data dictionary:
iq1q#s: response to question <#> in the first set of cognitive aptitude questions; Scarcity groups only
iq1q#control: response to question <#> in the first set of cognitive aptitude questions; No Scarcity group only
time_set1_q#: amount of time spent on question <#> in the first set of cognitive aptitude questions (seconds)
iq2q#noagency: response to question <#> in the second set of cognitive aptitude questions; No Agency group only
iq2q#agency6: response to question <#> in the second set of cognitive aptitude questions; Agency group only when P had 6 seconds for question
iq2q#agency10: response to question <#> in the second set of cognitive aptitude questions; Agency group only when P had 10 seconds for question
iq2q#agency10b: response to question <#> in the second set of cognitive aptitude questions; Agency group only when P had 10 seconds for question (for Ps who decided at the beginning that they would like more time)
iq2q#control: response to question <#> in the second set of cognitive aptitude questions; Control group only
time_set2_q#: amount of time spent on question <#> in the second set of cognitive aptitude questions (seconds)
bid: maximum bid to choose "winning side" of coin ($)
comp_rand_num: random number compared to P's bid
p_heads_tails: P's "winning side" 
p_pick_side: the side the P chose (if his/her bid was higher than the computer's)
coin_filp_heads_tails: actual outcome of toin coss

*/

drop _all
clear all
set more off
cd  "<path>"
ssc install estout, replace


/*load data, create useful variables*/
import excel "SupplementaryData2.xlsx", firstrow
tab treatment
gen neg_affect = (sad+upset+angry)/3 


********Main analyses*************

//Testing for differences in bid, negative affect, and trust analysis
preserve
keep if chose_to_get_more_time~=1                       
foreach var of varlist bid sad angry upset neg_affect trust {
	tabstat `var', by(treatment)
	ttest `var' if no_agency==1 | agency==1, by(agency) 
	ttest `var' if agency==1 | control==1, by(agency)	
	ttest `var' if no_agency==1 | control==1, by(control) 
}

//Supplementary Table 5: Descriptive stats for negative affect and trust
foreach var of varlist sad angry upset trust {
	tabstat `var' if chose_to_get_more_time!=1, by(treatment) statistics(N mean semean)
}
tabstat trust, by(chose_to_get_more_time) statistics(N mean semean)


//Supplementary Table 6: Testing for whether negative affect and/or trust explain differences in bids
	regr bid no_agency control, robust
	est store regr1, title((1))
	regr bid no_agency control neg_affect trust, robust
	est store regr2, title((2))
	regr bid no_agency control sad angry upset trust, robust
	est store regr3, title((3))
	estout regr1 regr2 regr3 using appendix_table6.xls, replace /*
	*/ cells(b(star fmt(%9.2f)) se(par fmt(2))) starlevels(* 0.10 ** 0.05 *** 0.01)  /*
	*/ legend label varlabels(no_agency NoAgency control Control neg_affect NegativeAffect sad Sad /*
	*/ angry Angry upset Upset trust TrustInExperimenter _cons Constant) stats(N r2 p, fmt(%9.0g %9.3f) /*
	*/ label (N R-squared p-value) ) order(no_agency control neg_affect sad angry upset trust _cons)/*
	*/ note(Study 1b results. OLS regression with robust SE in parentheses. Outcome variable: bid ($) to choose the "winning side" of the coin. Agency is the omitted category.)
restore


******Analysis on amount of time spend on cognitive aptitude questions*******	
	
//Caption to Supplementary Figure 3: Amount of time Scarcity vs No Scarcity groups spent on each set of cognitive aptitude questions
	preserve
	gen id=_n
	reshape long time_set1_q, i(id) j(q)
	regr time_set1_q scarcity, robust cluster(id) 
	dis 7.420764/17.42076
	gen set=1
	save temp_control_group_time_set1.dta, replace
	restore
	preserve
	gen id=_n
	reshape long time_set2_q, i(id) j(q)
	regr time_set2_q scarcity, robust cluster(id)
	dis 8.795023/14.84709
	gen set=2
	save temp_control_group_time_set2.dta, replace	
	
//Supplementary Table 5 (continued): Average time per question
	append using temp_control_group_time_set1.dta
	tabstat time_set1_q if chose_to_get_more_time!=1, by(treatment) statistics(N mean semean)
	tabstat time_set1_q if chose_to_get_more_time==1, by(treatment) statistics(N mean semean)
	tabstat time_set2_q if chose_to_get_more_time!=1, by(treatment) statistics(N mean semean)
	tabstat time_set2_q if chose_to_get_more_time==1, by(treatment) statistics(N mean semean)
	keep if scarcity==0 
	keep id q set time_set1_q time_set2_q
	gen time=time_set1_q
	replace time=time_set2_q if set==2
	drop time_set1_q time_set2_q

//Supplementary Figure 3 notes continued: identify at what percentile 6 seconds and 10 seconds would be in the set of all No Scarcity times
	sort time	
	local n=_N
	pctile time2 = time, nq(`n') genp(time_pctile) 
	list time_pctile if time>5.98 & time<6.02 
	list time_pctile if time>9.98 & time<10.02 
	drop time2
	
//Supplementary Figure 3: histogram of amount of time spent per question 
	summarize time
	local m1=r(mean)
	local sd1=r(sd)
	local n1=r(N)
	local low1 = `m1'-(`sd1'/sqrt(`n1'))
	local high1 = `m1'+(`sd1'/sqrt(`n1'))
	replace time=60 if time>60 & time!=.
	histogram time, fcolor(eltgreen) lcolor(eltgreen) xscale(range(0(10)60)) xlabel(none 0(10)60) xtitle("Seconds")/*
	*/ addplot(pci 0 `m1' 8 `m1', lcolor(gs0) lpattern(solid) || pci 0 `low1' 8 `low1' 0 `high1' 8 `high1', lcolor(gs10) lpattern(dash) || pci 0 6 8 6 0 10 8 10, lcolor(gs0) lpattern(dot) lwidth(thick))/*
	*/ yscale(range(0(2)8)) ylabel(none 0(2)8) width(1) legend(off) scheme(s1color) percent title("Distribution of Time Spent on Cognitive Aptitude Questions: Control Group", size(med))
	graph export figS3.tif, replace	width(1600)
	restore	

//Supplementary Table 5 (continued): # of questions unanswered 
	//create variables to identify how many questions were left unanswered
	egen num_unanswered_iq1s=rmiss(iq1q1s-iq1q15s)
	egen num_unanswered_iq1ns=rmiss(iq1q1ns-iq1q15ns)
	gen num_unanswered_iq1=.
	replace num_unanswered_iq1=num_unanswered_iq1s if agency==1 | no_agency==1
	replace num_unanswered_iq1=num_unanswered_iq1ns if control==1
	egen num_unanswered_iq2noagency=rmiss(iq2q*noagency)
	egen num_unanswered_iq2control=rmiss(iq2q*control)
	egen num_unanswered_iq2agency=rmiss(iq2q*agency6 iq2q*agency10 iq2q*agency10b) //total of 15+14+15=44 Qs. Should have 44-15=29 unanswered Qs if answered every Q saw. If have >29 unanswered Qs, then we know missed some additional ones. 
	replace num_unanswered_iq2agency = num_unanswered_iq2agency - 29
	gen num_unanswered_iq2=.
	replace num_unanswered_iq2=num_unanswered_iq2noagency if no_agency==1
	replace num_unanswered_iq2=num_unanswered_iq2control if control==1
	replace num_unanswered_iq2=num_unanswered_iq2agency if agency==1 
	drop num_unanswered_*s

	//get statistics
	foreach var of varlist num_unanswered_iq1 num_unanswered_iq2 {
		dis "`var' for regular sample:"
		tabstat `var' if chose_to_get_more_time~=1, by(treatment) statistics(N mean semean) 
		dis "`var' for Agency sample that exercised agency:"
		tabstat `var' if chose_to_get_more_time==1, by(treatment) statistics(N mean semean) 
	}
