# Supplementary material for: The impact of agency on time and risk preferences
Source: Nat Commun. 2020 May 29;11:2665. doi: 10.1038/s41467-020-16440-0 (PMC7260199; doi:10.1038/s41467-020-16440-0)
Supplement: Supplementary file 12 — Supplementary Software 4 [file 41467_2020_16440_MOESM12_ESM.txt]

/*The Impact of Agency on Time and Risk Preferences -- Study 2 analysis

Purpose: This file analyzes the data from Study 2

Data dictionary: 
trmt: 0 = No Agency, 1 = Agency
took_off_headphones: whether took off headphones during experiment
	0=did not take off headphones
	1=took off headphones
practice_anagram1-practice_anagram4: the 4 practice anagrams
	0=did not solve correctly
	1=solved correctly
anagram1-anagram30: the 30 anagrams. 
	0=did not solve correctly
	1=solved correctly
time1-time27: 27 hypothetical questions involving a smaller amount sooner and larger amount later.
	1=smaller sooner amount chosen
	2=larger later amount chosen
	[specific values for the questions can be found in instructions]
same_prefs: whether always chose the same option in time preferences question (i.e., always smaller-sooner or larger-later option) 
	0=did not always choose the same option
	1=always chose the same option
*/

/*Initialize and load data*/
drop _all
clear all
set more off
cd "<path>"
import excel "SupplementaryData3.xlsx", firstrow

*****************

tab trmt, missing
tab took_off_headphones trmt
tab same_prefs trmt

/*Main analysis, removing participants who took off their headphones*/

preserve
drop if took_off_headphones==1 
tab trmt

/*Analyze anagrams data*/
	egen correct_anagrams=rowtotal(anagram1-anagram30)
	ttest correct_anagrams, by(trmt)

/*Analyze time preferences non-parametrically*/
	gen num_SS=0
	egen num_LL = rowtotal(time1-time27)
	replace num_LL = num_LL - 27 
	forval j = 1/27 {
		replace num_SS = num_SS + (time`j'==1)
	}	
	gen pct_SS = (num_SS / (num_SS+num_LL))*100

	/*ttest*/
	ttest pct_SS, by(trmt)	

	/*OLS*/
	regr pct_SS trmt, robust 

	/*Mann Whitney U test*/	
	ranksum pct_SS, by(trmt)

restore

	
*****************

/*Intent to Treat analysis: including the 2 participants who took off their headphones*/

/*Analyze anagrams data*/
	egen correct_anagrams=rowtotal(anagram1-anagram30)
	ttest correct_anagrams, by(trmt)

/*Analyze time preferences non-parametrically*/
	gen num_SS=0
	egen num_LL = rowtotal(time1-time27)
	replace num_LL = num_LL - 27 
	forval j = 1/27 {
		replace num_SS = num_SS + (time`j'==1)
	}	
	gen pct_SS = (num_SS / (num_SS+num_LL))*100

	/*ttest*/
	ttest pct_SS, by(trmt)	

	/*OLS*/
	regr pct_SS trmt, robust 

	/*Mann Whitney U test*/	
	ranksum pct_SS, by(trmt)

	
*****************

/*Figure 4*/
	preserve
	drop if took_off_headphones==1 
	collapse (mean) mean_SS = pct_SS (sd) sd_SS = pct_SS (count) n = pct_SS, by (trmt)
	gen lo_SS = mean_SS - (sd_SS / sqrt(n))
	gen hi_SS = mean_SS + (sd_SS / sqrt(n))
	replace trmt=trmt+.3 if trmt==0
	replace trmt=trmt-.1 if trmt==1
	twoway (bar mean_SS trmt, fcolor(eltgreen) lcolor(eltgreen) barwidth(.4)) /*
	*/ (rcap hi_SS lo_SS trmt, lcolor(black) lwidth(medthick)), /*
	*/ ylabel(0(10)70) ytitle("% of Smaller-Sooner Rewards Chosen", size(med)) /* title("Percent of Smaller-Sooner Rewards Chosen", size(medlarge)) 
	*/ xscale(range(0 1.2)) xlabel(0.3 "No Agency" 0.9 "Agency", noticks labsize(med)) /*
	*/ xtitle("") scheme(s1color) legend(off) 
	graph export fig4.tif, replace width(1600)
	restore
	

/*Figure 5*/
	preserve
	drop if took_off_headphones==1 
	summarize num_SS if trmt==0
	local m0=r(mean)
	local sd0=r(sd)
	local n0=r(N)
	local low0 = `m0'-(`sd0'/sqrt(`n0'))
	local high0 = `m0'+(`sd0'/sqrt(`n0'))
	summarize num_SS if trmt==1
	local m1=r(mean)
	local sd1=r(sd)
	local n1=r(N)
	local low1 = `m1'-(`sd1'/sqrt(`n1'))
	local high1 = `m1'+(`sd1'/sqrt(`n1'))
	histogram num_SS if trmt==0, fcolor(eltgreen) lcolor(eltgreen) xscale(range(0(5)25)) xlabel(none 0(5)25) xtitle("")/*
	*/ addplot(pci 0 `m0' 30 `m0', lcolor(gs0) lpattern(solid) || pci 0 `low0' 30 `low0' 0 `high0' 30 `high0', lcolor(gs10) lpattern(dash))/*
	*/ width(2) nodraw legend(off) scheme(s1color) percent title("No Agency") name (no_agency_SS, replace) 
	histogram num_SS if trmt==1, fcolor(eltgreen) lcolor(eltgreen) xscale(range(0(5)25)) xlabel(none 0(5)25) xtitle("Number of Smaller-Sooner Rewards Chosen")/*
	*/ addplot(pci 0 `m1' 30 `m1', lcolor(gs0) lpattern(solid) || pci 0 `low1' 30 `low1' 0 `high1' 30 `high1', lcolor(gs10) lpattern(dash))/*
	*/ width(2) nodraw legend(off) scheme(s1color) percent title("Agency") name (agency_SS, replace) 
	graph combine no_agency_SS agency_SS, cols(1) scheme(s1color) title("Distribution of Smaller-Sooner Rewards Chosen", size(medlarge))
	graph export fig5.tif, replace width(1600)
	restore


/*Table 2*/
	reg pct_SS trmt correct_anagrams took_off_headphones, robust 
	est store regr1, title(1)
	drop if took_off_headphones==1
	reg pct_SS trmt correct_anagrams took_off_headphones, robust 
	est store regr2, title(2)
	drop if same_prefs==1
	reg pct_SS trmt correct_anagrams took_off_headphones, robust 
	est store regr3, title(3)	
	estout regr1 regr2 regr3 using table2.xls, /*
	*/ cells(b(star fmt(%9.1f)) se(par fmt(1))) starlevels(* 0.10 ** 0.05 *** 0.01)  /*
	*/ legend label varlabels(trmt Agency correct_anagrams AnagramsSolved took_off_headphones RemovedHeadphones /*
	*/ _cons Constant) stats(N r2 p, fmt(%9.0g %9.3f) /*
	*/ label (N R2 p-value) ) order(trmt correct_anagrams took_off_headphones _cons)/*
	*/ note(Study 2 results. Outcome variable: percent of smaller-sooner rewards chosen. OLS regressions with robust standard errors. Standard errors in parentheses.) /*
	*/ replace
	

****************

/*Analye time preferences parametrically.
Data dictionary: 
Agency: treatment group
	0=No Agency group
	1=Agency group
DiscountRate: discount rate
*/

import excel "SupplementaryData4.xlsx", firstrow clear
tab Agency
ttest DiscountRate, by(Agency)	
