# Supplementary material for: The impact of agency on time and risk preferences
Source: Nat Commun. 2020 May 29;11:2665. doi: 10.1038/s41467-020-16440-0 (PMC7260199; doi:10.1038/s41467-020-16440-0)
Supplement: Supplementary file 13 — Supplementary Software 5 [file 41467_2020_16440_MOESM13_ESM.txt]

/*The Impact of Agency on Time and Risk Preferences -- Study 2b analysis

Purpose: This file analyzes the data from Study 2b

Data dictionary: 
agency: =0 if the P did not have agency to take off their headphones, =1 if the P did
bid: the P's maximum bid to choose their side of the coin ($)
*/

drop _all
clear all
set more off
cd "<path>"


/*load data, analyze*/
import excel SupplementaryData5.xlsx, firstrow
tabstat bid, by(agency)
regr bid agency, robust
